# Supplementary material for: Gibberellins promote polar auxin transport to regulate stem cell fate decisions in cambium
Source: Nat Plants. 2023 Mar 30;9(4):631–44. doi: 10.1038/s41477-023-01360-w (PMC10119023; doi:10.1038/s41477-023-01360-w)
Supplement: Supplementary file 3 — Source data and statistics for Fig. 1. [file 41477_2023_1360_MOESM3_ESM.xlsx]

## Sheet: Sheet1
	Figure 1
	1b,c,e	14d cross sections					1d												1i	lineage tracing with HSdCR 16+6d																1k	pAPL:erRFP 14d cross sections
	Extended Data Fig 1b
							Secondary vessel area
sample	treatment	vessels	xylem parenchyma	total phloem			Col-0 EtOH	area		ga1 EtOH	area		Col-0 GA	area		ga1 GA	area			sample	xylem	phloem	lenght		sample	xylem	phloem	lenght		sample	xylem	phloem	lenght			treatment	total_phloem	APL	parenchyma
Col	EtOH	6	81	234			EtOH Col-0 4+10 20x 012.jpg	102.365		EtOH ga1 4+10 20x 013.jpg	86.297		GA Col-0 4+10 20x 013.jpg	161.433		GA ga1 4+10 20x 012.jpg	210.431			HSdCR	-2	1	3		HSdCR+GA	-7	1	8		HSdCR x ga1	-1	2	3			EtOH	374	55	319
Col	EtOH	12	96	301			EtOH Col-0 4+10 20x 012.jpg	144.847		EtOH ga1 4+10 20x 013.jpg	69.138		GA Col-0 4+10 20x 013.jpg	206.007		GA ga1 4+10 20x 012.jpg	277.847			HSdCR	-4	0	4		HSdCR+GA	-6	1	7		HSdCR x ga1	-2	4	6			EtOH	342	48	294
Col	EtOH	10	92	267			EtOH Col-0 4+10 20x 012.jpg	67.916		EtOH ga1 4+10 20x 013.jpg	59.623		GA Col-0 4+10 20x 013.jpg	149.845		GA ga1 4+10 20x 012.jpg	180.055			HSdCR	-2	2	4		HSdCR+GA	-3	1	4		HSdCR x ga1	-2	3	5			EtOH	304	57	247
Col	EtOH	8	73	193			EtOH Col-0 4+10 20x 012.jpg	41.353		EtOH ga1 4+10 20x 013.jpg	38.762		GA Col-0 4+10 20x 013.jpg	148.105		GA ga1 4+10 20x 012.jpg	156.750			HSdCR	0	4	4		HSdCR+GA	-2	1	3		HSdCR x ga1	0	4	4			EtOH	306	44	262
Col	EtOH	11	82	229			EtOH Col-0 4+10 20x 012.jpg	157.286		EtOH ga1 4+10 20x 013.jpg	47.499		GA Col-0 4+10 20x 013.jpg	175.316		GA ga1 4+10 20x 012.jpg	44.741			HSdCR	-3	2	5		HSdCR+GA	-5	0	5		HSdCR x ga1	-1	3	4			EtOH	197	46	151
Col	EtOH	6	55	164			EtOH Col-0 4+10 20x 012.jpg	135.147		EtOH ga1 4+10 20x 013.jpg	55.958		GA Col-0 4+10 20x 013.jpg	232.996		GA ga1 4+10 20x 012.jpg	193.864			HSdCR	-3	2	5		HSdCR+GA	-2	1	3		HSdCR x ga1	-2	4	6			EtOH	275	44	231
Col	EtOH	10	81	264			EtOH Col-0 4+10 20x 011.jpg	154.139		EtOH ga1 4+10 20x 013.jpg	74.895		GA Col-0 4+10 20x 013.jpg	107.233		GA ga1 4+10 20x 012.jpg	242.880			HSdCR	-2	3	5		HSdCR+GA	-2	1	3		HSdCR x ga1	-1	4	5			EtOH	408	54	354
Col	EtOH	11	80	227			EtOH Col-0 4+10 20x 011.jpg	69.027		EtOH ga1 4+10 20x 013.jpg	65.769		GA Col-0 4+10 20x 013.jpg	67.028		GA ga1 4+10 20x 012.jpg	55.477			HSdCR	-2	3	5		HSdCR+GA	-2	1	3		HSdCR x ga1	-2	4	6			EtOH	195	38	157
Col	EtOH	18	106	369			EtOH Col-0 4+10 20x 011.jpg	140.219		EtOH ga1 4+10 20x 013.jpg	69.582		GA Col-0 4+10 20x 013.jpg	105.104		GA ga1 4+10 20x 012.jpg	162.266			HSdCR	-2	3	5		HSdCR+GA	-6	2	8		HSdCR x ga1	0	4	4			EtOH	412	57	355
Col	EtOH	12	88	252			EtOH Col-0 4+10 20x 011.jpg	171.632		EtOH ga1 4+10 20x 012.jpg	78.449		GA Col-0 4+10 20x 013.jpg	183.683		GA ga1 4+10 20x 012.jpg	306.594			HSdCR	-2	3	5		HSdCR+GA	-5	2	7		HSdCR x ga1	-3	5	8			EtOH	415	64	351
Col	EtOH	8	85	210			EtOH Col-0 4+10 20x 011.jpg	25.489		EtOH ga1 4+10 20x 012.jpg	63.936		GA Col-0 4+10 20x 013.jpg	287.676		GA ga1 4+10 20x 012.jpg	138.387			HSdCR	-3	3	6		HSdCR+GA	-4	2	6		HSdCR x ga1	-4	4	8			EtOH	290	42	248
Col	EtOH	14	105	316			EtOH Col-0 4+10 20x 011.jpg	112.712		EtOH ga1 4+10 20x 012.jpg	50.590		GA Col-0 4+10 20x 013.jpg	153.954		GA ga1 4+10 20x 012.jpg	71.544			HSdCR	-3	3	6		HSdCR+GA	-4	2	6		HSdCR x ga1	-1	5	6			EtOH	446	63	383
Col	EtOH	13	94	314			EtOH Col-0 4+10 20x 011.jpg	129.761		EtOH ga1 4+10 20x 012.jpg	64.862		GA Col-0 4+10 20x 013.jpg	137.943		GA ga1 4+10 20x 012.jpg	72.377			HSdCR	-3	3	6		HSdCR+GA	-4	2	6		HSdCR x ga1	-2	5	7			EtOH	319	58	261
Col	EtOH	13	62	196			EtOH Col-0 4+10 20x 011.jpg	106.826		EtOH ga1 4+10 20x 012.jpg	42.982		GA Col-0 4+10 20x 013.jpg	48.369		GA ga1 4+10 20x 012.jpg	122.782			HSdCR	-3	3	6		HSdCR+GA	-3	2	5		HSdCR x ga1	-2	3	5			EtOH	310	42	268
Col	EtOH	10	78	282			EtOH Col-0 4+10 20x 011.jpg	69.767		EtOH ga1 4+10 20x 012.jpg	53.607		GA Col-0 4+10 20x 013.jpg	205.618		GA ga1 4+10 20x 012.jpg	383.840			HSdCR	-3	3	6		HSdCR+GA	-2	2	4		HSdCR x ga1	-4	4	8			EtOH	412	53	359
Col	EtOH	13	86	238			EtOH Col-0 4+10 20x 011.jpg	146.087		EtOH ga1 4+10 20x 012.jpg	55.773		GA Col-0 4+10 20x 013.jpg	228.127		GA ga1 4+10 20x 012.jpg	176.575			HSdCR	-2	4	6		HSdCR+GA	-5	0	5		HSdCR x ga1	-2	5	7			EtOH	181	34	147
Col	EtOH	8	68	179			EtOH Col-0 4+10 20x 011.jpg	57.476		EtOH ga1 4+10 20x 012.jpg	49.979		GA Col-0 4+10 20x 013.jpg	108.621		GA ga1 4+10 20x 011.jpg	126.836			HSdCR	-2	4	6		HSdCR+GA	-4	0	4		HSdCR x ga1	-2	4	6			EtOH	428	67	361
Col	EtOH	11	86	270			EtOH Col-0 4+10 20x 010.jpg	201.675		EtOH ga1 4+10 20x 012.jpg	80.411		GA Col-0 4+10 20x 012.jpg	155.028		GA ga1 4+10 20x 011.jpg	126.540			HSdCR	-5	2	7		HSdCR+GA	-4	1	5		HSdCR x ga1	0	5	5			EtOH	303	39	264
Col	EtOH	13	110	386			EtOH Col-0 4+10 20x 010.jpg	138.831		EtOH ga1 4+10 20x 011.jpg	66.028		GA Col-0 4+10 20x 012.jpg	165.894		GA ga1 4+10 20x 011.jpg	337.008			HSdCR	-4	3	7		HSdCR+GA	-4	1	5		HSdCR x ga1	0	4	4			EtOH	378	39	339
ga1	EtOH	9	74	442			EtOH Col-0 4+10 20x 010.jpg	118.377		EtOH ga1 4+10 20x 011.jpg	46.740		GA Col-0 4+10 20x 012.jpg	111.454		GA ga1 4+10 20x 011.jpg	154.028			HSdCR	-4	3	7		HSdCR+GA	-4	1	5		HSdCR x ga1	-1	4	5			EtOH	259	38	221
ga1	EtOH	9	83	489			EtOH Col-0 4+10 20x 010.jpg	25.156		EtOH ga1 4+10 20x 011.jpg	81.670		GA Col-0 4+10 20x 012.jpg	109.695		GA ga1 4+10 20x 011.jpg	99.125			HSdCR	-4	3	7		HSdCR+GA	-3	1	4		HSdCR x ga1	-2	3	5			GA	252	56	196
ga1	EtOH	8	61	454			EtOH Col-0 4+10 20x 010.jpg	138.887		EtOH ga1 4+10 20x 011.jpg	70.137		GA Col-0 4+10 20x 012.jpg	206.340		GA ga1 4+10 20x 011.jpg	200.583			HSdCR	-4	3	7		HSdCR+GA	-6	2	8		HSdCR x ga1	-1	2	3			GA	216	49	167
ga1	EtOH	6	72	NA			EtOH Col-0 4+10 20x 010.jpg	135.055		EtOH ga1 4+10 20x 011.jpg	53.311		GA Col-0 4+10 20x 012.jpg	46.592		GA ga1 4+10 20x 011.jpg	140.738			HSdCR	-4	3	7		HSdCR+GA	-5	2	7		HSdCR x ga1	-3	6	9			GA	174	37	137
ga1	EtOH	10	71	489			EtOH Col-0 4+10 20x 010.jpg	95.590		EtOH ga1 4+10 20x 011.jpg	66.361		GA Col-0 4+10 20x 012.jpg	168.819		GA ga1 4+10 20x 011.jpg	108.288			HSdCR	-3	4	7		HSdCR+GA	-4	2	6		HSdCR x ga1	-2	7	9			GA	228	51	177
ga1	EtOH	9	75	558			EtOH Col-0 4+10 20x 010.jpg	52.663		EtOH ga1 4+10 20x 011.jpg	62.252		GA Col-0 4+10 20x 012.jpg	56.995		GA ga1 4+10 20x 011.jpg	253.339			HSdCR	-3	4	7		HSdCR+GA	-4	2	6		HSdCR x ga1	-3	4	7			GA	194	51	143
ga1	EtOH	5	54	348			EtOH Col-0 4+10 20x 010.jpg	173.872		EtOH ga1 4+10 20x 011.jpg	66.861		GA Col-0 4+10 20x 012.jpg	83.317		GA ga1 4+10 20x 011.jpg	205.174			HSdCR	-3	4	7		HSdCR+GA	-3	2	5		HSdCR x ga1	-2	7	9			GA	271	68	203
ga1	EtOH	9	74	527			EtOH Col-0 4+10 20x 010.jpg	173.557		EtOH ga1 4+10 20x 010.jpg	75.154		GA Col-0 4+10 20x 012.jpg	135.592		GA ga1 4+10 20x 011.jpg	175.464			HSdCR	-3	4	7		HSdCR+GA	-3	2	5		HSdCR x ga1	-2	4	6			GA	304	60	244
ga1	EtOH	8	62	363			EtOH Col-0 4+10 20x 010.jpg	52.200		EtOH ga1 4+10 20x 010.jpg	61.604		GA Col-0 4+10 20x 012.jpg	48.239		GA ga1 4+10 20x 011.jpg	111.602			HSdCR	-3	4	7		HSdCR+GA	-2	2	4		HSdCR x ga1	-1	2	3			GA	189	30	159
ga1	EtOH	7	56	420			EtOH Col-0 4+10 20x 009.jpg	44.759		EtOH ga1 4+10 20x 010.jpg	54.107		GA Col-0 4+10 20x 012.jpg	87.186		GA ga1 4+10 20x 011.jpg	249.526			HSdCR	-3	4	7		HSdCR+GA	-2	2	4		HSdCR x ga1	-3	3	6			GA	263	54	209
ga1	EtOH	4	41	268			EtOH Col-0 4+10 20x 009.jpg	144.958		EtOH ga1 4+10 20x 010.jpg	28.895		GA Col-0 4+10 20x 012.jpg	308.131		GA ga1 4+10 20x 011.jpg	181.554			HSdCR	-3	4	7		HSdCR+GA	-3	3	6		HSdCR x ga1	-2	5	7			GA	294	63	231
ga1	EtOH	10	76	555			EtOH Col-0 4+10 20x 009.jpg	103.309		EtOH ga1 4+10 20x 010.jpg	69.304		GA Col-0 4+10 20x 012.jpg	133.407		GA ga1 4+10 20x 011.jpg	62.955			HSdCR	-3	4	7		HSdCR+GA	-2	3	5		HSdCR x ga1	-2	6	8			GA	241	49	192
ga1	EtOH	6	57	400			EtOH Col-0 4+10 20x 009.jpg	52.404		EtOH ga1 4+10 20x 010.jpg	22.657		GA Col-0 4+10 20x 012.jpg	104.734		GA ga1 4+10 20x 011.jpg	184.257			HSdCR	-4	4	8		HSdCR+GA	-5	2	7		HSdCR x ga1	-3	4	7			GA	177	45	132
ga1	EtOH	7	67	309			EtOH Col-0 4+10 20x 009.jpg	121.542		EtOH ga1 4+10 20x 010.jpg	46.592		GA Col-0 4+10 20x 012.jpg	173.150		GA ga1 4+10 20x 011.jpg	142.792			HSdCR	-4	4	8		HSdCR+GA	-5	2	7		HSdCR x ga1	-3	4	7			GA	158	27	131
ga1	EtOH	10	77	409			EtOH Col-0 4+10 20x 009.jpg	30.895		EtOH ga1 4+10 20x 009.jpg	70.286		GA Col-0 4+10 20x 011.jpg	167.264		GA ga1 4+10 20x 011.jpg	259.633			HSdCR	-4	4	8		HSdCR+GA	-3	2	5		HSdCR x ga1	-1	3	4			GA	250	56	194
ga1	EtOH	11	71	386			EtOH Col-0 4+10 20x 009.jpg	93.443		EtOH ga1 4+10 20x 009.jpg	45.648		GA Col-0 4+10 20x 011.jpg	157.212		GA ga1 4+10 20x 009.jpg	132.241			HSdCR	-4	4	8		HSdCR+GA	-3	2	5		HSdCR x ga1	-2	4	6			GA	206	48	158
ga1	EtOH	11	65	593			EtOH Col-0 4+10 20x 009.jpg	71.415		EtOH ga1 4+10 20x 009.jpg	123.782		GA Col-0 4+10 20x 011.jpg	49.109		GA ga1 4+10 20x 009.jpg	146.587			HSdCR	-4	4	8		HSdCR+GA	-2	2	4		HSdCR x ga1	-2	3	5			GA	298	65	233
ga1	EtOH	9	65	423			EtOH Col-0 4+10 20x 009.jpg	126.373		EtOH ga1 4+10 20x 009.jpg	85.668		GA Col-0 4+10 20x 011.jpg	212.745		GA ga1 4+10 20x 009.jpg	111.676			HSdCR	-4	4	8		HSdCR+GA	-2	2	4		HSdCR x ga1	-1	4	5			GA	350	57	293
ga1	EtOH	11	77	395			EtOH Col-0 4+10 20x 008.jpg	199.435		EtOH ga1 4+10 20x 009.jpg	60.419		GA Col-0 4+10 20x 011.jpg	114.804		GA ga1 4+10 20x 009.jpg	123.041			HSdCR	-4	4	8		HSdCR+GA	-2	2	4		HSdCR x ga1	-1	3	4			GA	265	63	202
ga1	EtOH	7	68	364			EtOH Col-0 4+10 20x 008.jpg	100.273		EtOH ga1 4+10 20x 009.jpg	47.036		GA Col-0 4+10 20x 011.jpg	187.218		GA ga1 4+10 20x 009.jpg	105.845			HSdCR	-3	5	8		HSdCR+GA	-3	3	6		HSdCR x ga1	-1	3	4			GA	141	25	116
ga1	EtOH	12	82	406			EtOH Col-0 4+10 20x 008.jpg	134.722		EtOH ga1 4+10 20x 009.jpg	111.842		GA Col-0 4+10 20x 011.jpg	268.795		GA ga1 4+10 20x 009.jpg	280.291			HSdCR	-3	5	8		HSdCR+GA	-3	3	6		HSdCR x ga1	-3	5	8			GA	211	34	177
Col	GA	18	125	215			EtOH Col-0 4+10 20x 008.jpg	72.544		EtOH ga1 4+10 20x 009.jpg	73.395		GA Col-0 4+10 20x 011.jpg	129.020		GA ga1 4+10 20x 009.jpg	301.523			HSdCR	-3	5	8		HSdCR+GA	-3	3	6		HSdCR x ga1	-3	5	8			GA	275	48	227
Col	GA	16	83	185			EtOH Col-0 4+10 20x 008.jpg	40.983		EtOH ga1 4+10 20x 009.jpg	70.249		GA Col-0 4+10 20x 011.jpg	193.419		GA ga1 4+10 20x 009.jpg	87.278			HSdCR	-3	5	8		HSdCR+GA	-2	3	5		HSdCR x ga1	-2	3	5			ga1	260	30	230
Col	GA	11	90	188			EtOH Col-0 4+10 20x 008.jpg	153.788		EtOH ga1 4+10 20x 009.jpg	40.261		GA Col-0 4+10 20x 011.jpg	34.856		GA ga1 4+10 20x 009.jpg	155.306			HSdCR	-3	5	8		HSdCR+GA	-4	1	5		HSdCR x ga1	-2	4	6			ga1	287	37	250
Col	GA	15	111	166			EtOH Col-0 4+10 20x 008.jpg	82.521		EtOH ga1 4+10 20x 009.jpg	48.535		GA Col-0 4+10 20x 011.jpg	192.401		GA ga1 4+10 20x 009.jpg	121.727			HSdCR	-5	4	9		HSdCR+GA	-6	2	8		HSdCR x ga1	-2	4	6			ga1	320	44	276
Col	GA	9	64	118			EtOH Col-0 4+10 20x 008.jpg	61.585		EtOH ga1 4+10 20x 009.jpg	43.463		GA Col-0 4+10 20x 010.jpg	154.880		GA ga1 4+10 20x 009.jpg	170.244			HSdCR	-4	5	9		HSdCR+GA	-5	2	7		HSdCR x ga1	-3	3	6			ga1	440	55	385
Col	GA	17	135	325			EtOH Col-0 4+10 20x 008.jpg	116.877		EtOH ga1 4+10 20x 008.jpg	73.525		GA Col-0 4+10 20x 010.jpg	257.226		GA ga1 4+10 20x 009.jpg	264.501			HSdCR	-4	5	9		HSdCR+GA	-4	2	6		HSdCR x ga1	-1	3	4			ga1	322	38	284
Col	GA	19	126	284			EtOH Col-0 4+10 20x 008.jpg	178.000		EtOH ga1 4+10 20x 008.jpg	60.327		GA Col-0 4+10 20x 010.jpg	181.684		GA ga1 4+10 20x 008.jpg	210.838			HSdCR	-4	5	9		HSdCR+GA	-4	2	6		HSdCR x ga1	-1	5	6			ga1	318	43	275
Col	GA	14	130	301			EtOH Col-0 4+10 20x 008.jpg	222.407		EtOH ga1 4+10 20x 008.jpg	62.974		GA Col-0 4+10 20x 010.jpg	188.329		GA ga1 4+10 20x 008.jpg	182.239			HSdCR	-4	5	9		HSdCR+GA	-3	2	5		HSdCR x ga1	-1	8	9			ga1	348	38	310
Col	GA	11	NA	161			EtOH Col-0 4+10 20x 007.jpg	119.395		EtOH ga1 4+10 20x 008.jpg	43.963		GA Col-0 4+10 20x 010.jpg	209.524		GA ga1 4+10 20x 008.jpg	220.630			HSdCR	-3	6	9		HSdCR+GA	-3	2	5		HSdCR x ga1	-2	4	6			ga1	298	46	252
Col	GA	16	100	NA			EtOH Col-0 4+10 20x 007.jpg	83.114		EtOH ga1 4+10 20x 008.jpg	63.177		GA Col-0 4+10 20x 010.jpg	103.698		GA ga1 4+10 20x 008.jpg	251.747			HSdCR	-3	6	9		HSdCR+GA	-2	2	4		HSdCR x ga1	-2	5	7			ga1	295	37	258
Col	GA	11	67	150			EtOH Col-0 4+10 20x 007.jpg	99.736		EtOH ga1 4+10 20x 008.jpg	71.415		GA Col-0 4+10 20x 010.jpg	165.079		GA ga1 4+10 20x 008.jpg	53.903			HSdCR	-3	6	9		HSdCR+GA	-3	1	4		HSdCR x ga1	-2	2	4			ga1	367	49	318
Col	GA	12	94	168			EtOH Col-0 4+10 20x 007.jpg	141.608		EtOH ga1 4+10 20x 008.jpg	59.586		GA Col-0 4+10 20x 010.jpg	157.545		GA ga1 4+10 20x 008.jpg	128.687			HSdCR	-3	6	9		HSdCR+GA	-5	2	7		HSdCR x ga1	-1	5	6			ga1	347	29	318
Col	GA	9	88	161			EtOH Col-0 4+10 20x 007.jpg	53.348		EtOH ga1 4+10 20x 008.jpg	46.999		GA Col-0 4+10 20x 010.jpg	115.859		GA ga1 4+10 20x 008.jpg	241.936								HSdCR+GA	-5	2	7		HSdCR x ga1	-2	5	7			ga1	277	24	253
Col	GA	14	118	255			EtOH Col-0 4+10 20x 007.jpg	151.807		EtOH ga1 4+10 20x 008.jpg	49.165		GA Col-0 4+10 20x 010.jpg	151.159		GA ga1 4+10 20x 008.jpg	179.185			average	3.19231	3.76923			HSdCR+GA	-3	2	5		HSdCR x ga1	-2	3	5			ga1	308	35	273
Col	GA	10	74	179			EtOH Col-0 4+10 20x 005.jpg	159.785		EtOH ga1 4+10 20x 008.jpg	87.352		GA Col-0 4+10 20x 010.jpg	132.038		GA ga1 4+10 20x 008.jpg	286.140			SD	0.877901	1.21869			HSdCR+GA	-4	4	8		HSdCR x ga1	-3	6	9			ga1	325	14	311
Col	GA	14	101	300			EtOH Col-0 4+10 20x 005.jpg	76.524		EtOH ga1 4+10 20x 008.jpg	45.629		GA Col-0 4+10 20x 010.jpg	159.026		GA ga1 4+10 20x 008.jpg	80.392													HSdCR x ga1	-1	5	6			ga1	354	39	315
Col	GA	14	81	244			EtOH Col-0 4+10 20x 005.jpg	141.626		EtOH ga1 4+10 20x 007.jpg	99.662		GA Col-0 4+10 20x 010.jpg	41.686		GA ga1 4+10 20x 008.jpg	58.050								average	3.61818	1.8									ga1	381	44	337
Col	GA	11	113	312			EtOH Col-0 4+10 20x 005.jpg	92.202		EtOH ga1 4+10 20x 007.jpg	43.112		GA Col-0 4+10 20x 010.jpg	90.870		GA ga1 4+10 20x 008.jpg	189.069								SD	1.30022	0.772246			average	1.82143	4.14286				ga1	316	39	277
Col	GA	10	71	155			EtOH Col-0 4+10 20x 005.jpg	54.736		EtOH ga1 4+10 20x 007.jpg	58.975		GA Col-0 4+10 20x 010.jpg	166.745		GA ga1 4+10 20x 008.jpg	46.592													SD	0.927884	1.2454				ga1	348	29	319
Col	GA	15	109	316			EtOH Col-0 4+10 20x 005.jpg	70.711		EtOH ga1 4+10 20x 007.jpg	77.172		GA Col-0 4+10 20x 010.jpg	131.279		GA ga1 4+10 20x 008.jpg	117.692																			ga1	389	35	354
Col	GA	15	118	314			EtOH Col-0 4+10 20x 005.jpg	42.760		EtOH ga1 4+10 20x 007.jpg	45.907		GA Col-0 4+10 20x 009.jpg	250.747		GA ga1 4+10 20x 008.jpg	311.352																			ga1	326	29	297
Col	GA	12	70	179			EtOH Col-0 4+10 20x 005.jpg	37.318		EtOH ga1 4+10 20x 006.jpg	73.247		GA Col-0 4+10 20x 009.jpg	67.268		GA ga1 4+10 20x 008.jpg	57.698																			ga1	413	36	377
Col	GA	11	124	282			EtOH Col-0 4+10 20x 005.jpg	95.849		EtOH ga1 4+10 20x 006.jpg	72.562		GA Col-0 4+10 20x 009.jpg	48.517		GA ga1 4+10 20x 008.jpg	263.242
ga1	GA	14	126	250			EtOH Col-0 4+10 20x 005.jpg	126.170		EtOH ga1 4+10 20x 006.jpg	60.715		GA Col-0 4+10 20x 009.jpg	207.543		GA ga1 4+10 20x 008.jpg	248.896
ga1	GA	18	113	239			EtOH Col-0 4+10 20x 004.jpg	86.668		EtOH ga1 4+10 20x 006.jpg	39.465		GA Col-0 4+10 20x 009.jpg	137.517		GA ga1 4+10 20x 008.jpg	148.179
ga1	GA	15	NA	NA			EtOH Col-0 4+10 20x 004.jpg	117.377		EtOH ga1 4+10 20x 006.jpg	43.297		GA Col-0 4+10 20x 009.jpg	98.459		GA ga1 4+10 20x 008.jpg	240.400
ga1	GA	12	82	173			EtOH Col-0 4+10 20x 004.jpg	159.285		EtOH ga1 4+10 20x 006.jpg	27.618		GA Col-0 4+10 20x 009.jpg	94.516		GA ga1 4+10 20x 007.jpg	406.553																			Statistics
ga1	GA	18	133	271			EtOH Col-0 4+10 20x 004.jpg	101.069		EtOH ga1 4+10 20x 006.jpg	63.381		GA Col-0 4+10 20x 009.jpg	47.147		GA ga1 4+10 20x 007.jpg	264.205
ga1	GA	11	116	249			EtOH Col-0 4+10 20x 004.jpg	84.576		EtOH ga1 4+10 20x 006.jpg	111.268		GA Col-0 4+10 20x 009.jpg	201.823		GA ga1 4+10 20x 007.jpg	162.377																			1k APL positive cells to total phloem cell number ratio			1-way ANOVA with Tukey's post hoc
ga1	GA	18	105	233			EtOH Col-0 4+10 20x 004.jpg	19.325		EtOH ga1 4+10 20x 006.jpg	68.379		GA Col-0 4+10 20x 008.jpg	159.896		GA ga1 4+10 20x 007.jpg	204.100
ga1	GA	20	136	292			EtOH Col-0 4+10 20x 004.jpg	148.956		EtOH ga1 4+10 20x 005.jpg	126.299		GA Col-0 4+10 20x 008.jpg	172.558		GA ga1 4+10 20x 007.jpg	268.832																			comaprison	diff	lwr	upr	p adj
ga1	GA	11	87	199			EtOH Col-0 4+10 20x 004.jpg	112.749		EtOH ga1 4+10 20x 005.jpg	78.597		GA Col-0 4+10 20x 008.jpg	274.312		GA ga1 4+10 20x 007.jpg	268.814																			GA-EtOH	0.05479566	0.03305423	0.07653710	3.00e-07
ga1	GA	15	135	324			EtOH Col-0 4+10 20x 004.jpg	51.034		EtOH ga1 4+10 20x 005.jpg	44.870		GA Col-0 4+10 20x 008.jpg	129.557		GA ga1 4+10 20x 007.jpg	120.764																			ga1-EtOH	-0.04444745	-0.06618889	-0.02270601	2.19e-05
ga1	GA	18	136	293			EtOH Col-0 4+10 20x 004.jpg	96.515		EtOH ga1 4+10 20x 005.jpg	62.770		GA Col-0 4+10 20x 008.jpg	49.720		GA ga1 4+10 20x 007.jpg	237.234																			ga1-GA	-0.09924311	-0.12071777	-0.07776845	0.00e+00
ga1	GA	13	106	237			EtOH Col-0 4+10 20x 004.jpg	35.578		EtOH ga1 4+10 20x 005.jpg	54.459		GA Col-0 4+10 20x 008.jpg	195.752		GA ga1 4+10 20x 007.jpg	242.677
ga1	GA	14	89	379			EtOH Col-0 4+10 20x 004.jpg	210.135		EtOH ga1 4+10 20x 005.jpg	32.838		GA Col-0 4+10 20x 008.jpg	154.676		GA ga1 4+10 20x 007.jpg	444.907
ga1	GA	15	87	343			EtOH Col-0 4+10 20x 004.jpg	110.935		EtOH ga1 4+10 20x 005.jpg	83.595		GA Col-0 4+10 20x 008.jpg	256.041		GA ga1 4+10 20x 007.jpg	262.002
ga1	GA	15	103	427			EtOH Col-0 4+10 20x 004.jpg	105.123		EtOH ga1 4+10 20x 004.jpg	77.616		GA Col-0 4+10 20x 008.jpg	141.015		GA ga1 4+10 20x 006.jpg	86.279
ga1	GA	14	87	265			EtOH Col-0 4+10 20x 004.jpg	105.493		EtOH ga1 4+10 20x 004.jpg	84.169		GA Col-0 4+10 20x 008.jpg	78.615		GA ga1 4+10 20x 006.jpg	31.542
ga1	GA	16	94	547			EtOH Col-0 4+10 20x 004.jpg	171.743		EtOH ga1 4+10 20x 004.jpg	86.871		GA Col-0 4+10 20x 008.jpg	68.027		GA ga1 4+10 20x 006.jpg	81.947
ga1	GA	17	127	592			EtOH Col-0 4+10 20x 004.jpg	203.082		EtOH ga1 4+10 20x 004.jpg	0.019		GA Col-0 4+10 20x 008.jpg	80.929		GA ga1 4+10 20x 006.jpg	108.251
ga1	GA	19	124	469			EtOH Col-0 4+10 20x 004.jpg	62.641		EtOH ga1 4+10 20x 004.jpg	35.485		GA Col-0 4+10 20x 008.jpg	65.158		GA ga1 4+10 20x 006.jpg	228.109
ga1	GA	15	98	452			EtOH Col-0 4+10 20x 003.jpg	124.448		EtOH ga1 4+10 20x 004.jpg	74.525		GA Col-0 4+10 20x 008.jpg	192.772		GA ga1 4+10 20x 006.jpg	101.883
ga1	GA	11	107	374			EtOH Col-0 4+10 20x 003.jpg	68.694		EtOH ga1 4+10 20x 004.jpg	64.214		GA Col-0 4+10 20x 008.jpg	85.964		GA ga1 4+10 20x 006.jpg	182.257
ga1	GA	18	116	499			EtOH Col-0 4+10 20x 003.jpg	34.578		EtOH ga1 4+10 20x 003.jpg	59.086		GA Col-0 4+10 20x 008.jpg	246.749		GA ga1 4+10 20x 006.jpg	187.533
							EtOH Col-0 4+10 20x 003.jpg	89.463		EtOH ga1 4+10 20x 003.jpg	57.161		GA Col-0 4+10 20x 008.jpg	202.397		GA ga1 4+10 20x 006.jpg	229.275
							EtOH Col-0 4+10 20x 003.jpg	63.566		EtOH ga1 4+10 20x 003.jpg	81.522		GA Col-0 4+10 20x 008.jpg	177.019		GA ga1 4+10 20x 006.jpg	174.242
							EtOH Col-0 4+10 20x 003.jpg	62.252		EtOH ga1 4+10 20x 003.jpg	67.916		GA Col-0 4+10 20x 008.jpg	64.399		GA ga1 4+10 20x 006.jpg	67.453
Statistics:							EtOH Col-0 4+10 20x 003.jpg	78.097		EtOH ga1 4+10 20x 002.jpg	53.404		GA Col-0 4+10 20x 007.jpg	226.498		GA ga1 4+10 20x 006.jpg	203.860
							EtOH Col-0 4+10 20x 003.jpg	92.387		EtOH ga1 4+10 20x 002.jpg	62.752		GA Col-0 4+10 20x 007.jpg	278.088		GA ga1 4+10 20x 006.jpg	67.305
1b secondary vessels	2-way ANOVA with Tukey's post hoc						EtOH Col-0 4+10 20x 003.jpg	32.746		EtOH ga1 4+10 20x 002.jpg	58.328		GA Col-0 4+10 20x 007.jpg	172.798		GA ga1 4+10 20x 006.jpg	138.109
							EtOH Col-0 4+10 20x 003.jpg	106.400		EtOH ga1 4+10 20x 002.jpg	35.929		GA Col-0 4+10 20x 007.jpg	176.945		GA ga1 4+10 20x 006.jpg	236.476
comparison	diff	lwr	upr	p adj			EtOH Col-0 4+10 20x 003.jpg	164.746		EtOH ga1 4+10 20x 002.jpg	54.070		GA Col-0 4+10 20x 007.jpg	56.810		GA ga1 4+10 20x 006.jpg	124.356
ga1:EtOH-Col:EtOH	-2.418546	-4.644330389	-0.1927623	0.0278034			EtOH Col-0 4+10 20x 003.jpg	78.578		EtOH ga1 4+10 20x 002.jpg	62.678		GA Col-0 4+10 20x 007.jpg	90.055		GA ga1 4+10 20x 006.jpg	242.251
Col:GA-Col:EtOH	2.322654	0.143322444	4.5019865	0.0321480			EtOH Col-0 4+10 20x 003.jpg	48.295		EtOH ga1 4+10 20x 002.jpg	59.086		GA Col-0 4+10 20x 007.jpg	162.710		GA ga1 4+10 20x 006.jpg	164.246
ga1:GA-Col:EtOH	4.423445	2.221820421	6.6250695	0.0000065			EtOH Col-0 4+10 20x 002.jpg	158.656		EtOH ga1 4+10 20x 002.jpg	98.385		GA Col-0 4+10 20x 007.jpg	125.207		GA ga1 4+10 20x 005.jpg	104.438
Col:GA-ga1:EtOH	4.741201	2.619460429	6.8629412	0.0000006			EtOH Col-0 4+10 20x 002.jpg	77.098		EtOH ga1 4+10 20x 002.jpg	101.421		GA Col-0 4+10 20x 007.jpg	190.754		GA ga1 4+10 20x 005.jpg	140.553
ga1:GA-ga1:EtOH	6.841991	4.697359682	8.9866230	0.0000000			EtOH Col-0 4+10 20x 002.jpg	78.578		EtOH ga1 4+10 20x 002.jpg	51.682		GA Col-0 4+10 20x 007.jpg	235.069		GA ga1 4+10 20x 005.jpg	255.597
ga1:GA-Col:GA	2.100791	0.004408276	4.1971728	0.0493184			EtOH Col-0 4+10 20x 002.jpg	33.171		EtOH ga1 4+10 20x 002.jpg	70.600		GA Col-0 4+10 20x 007.jpg	257.911		GA ga1 4+10 20x 005.jpg	176.741
							EtOH Col-0 4+10 20x 002.jpg	113.083		EtOH ga1 4+10 20x 001.jpg	80.948		GA Col-0 4+10 20x 007.jpg	67.194		GA ga1 4+10 20x 005.jpg	217.391
							EtOH Col-0 4+10 20x 002.jpg	46.407		EtOH ga1 4+10 20x 001.jpg	66.195		GA Col-0 4+10 20x 007.jpg	26.915		GA ga1 4+10 20x 005.jpg	329.048
1c xylem parenchyma	2-way ANOVA with Tukey's post hoc						EtOH Col-0 4+10 20x 002.jpg	108.603		EtOH ga1 4+10 20x 001.jpg	71.729		GA Col-0 4+10 20x 007.jpg	175.631		GA ga1 4+10 20x 005.jpg	68.638
							EtOH Col-0 4+10 20x 002.jpg	102.846		EtOH ga1 4+10 20x 001.jpg	42.464		GA Col-0 4+10 20x 007.jpg	151.992		GA ga1 4+10 20x 005.jpg	124.170
comparison	diff	lwr	upr	p adj			EtOH Col-0 4+10 20x 002.jpg	144.717		EtOH ga1 4+10 20x 001.jpg	57.421		GA Col-0 4+10 20x 007.jpg	220.093		GA ga1 4+10 20x 005.jpg	111.750
ga1:EtOH-Col:EtOH	-16.63158	-30.8686402	-2.394518	0.0154147			EtOH Col-0 4+10 20x 001.jpg	138.850		EtOH ga1 4+10 20x 001.jpg	32.079		GA Col-0 4+10 20x 007.jpg	183.109		GA ga1 4+10 20x 005.jpg	191.087
Col:GA-Col:EtOH	15.00478	0.9222577	29.087312	0.0322270			EtOH Col-0 4+10 20x 001.jpg	125.540		EtOH ga1 4+10 20x 001.jpg	73.988		GA Col-0 4+10 20x 007.jpg	102.883		GA ga1 4+10 20x 005.jpg	204.581
ga1:GA-Col:EtOH	25.22556	10.9885026	39.462625	0.0000763			EtOH Col-0 4+10 20x 001.jpg	105.493		EtOH ga1 4+10 20x 001.jpg	90.981		GA Col-0 4+10 20x 007.jpg	75.154		GA ga1 4+10 20x 005.jpg	116.174
Col:GA-ga1:EtOH	31.63636	17.9183874	45.354340	0.0000003			EtOH Col-0 4+10 20x 001.jpg	62.807					GA Col-0 4+10 20x 006.jpg	298.505		GA ga1 4+10 20x 005.jpg	38.891
ga1:GA-ga1:EtOH	41.85714	27.9805720	55.733714	0.0000000			EtOH Col-0 4+10 20x 001.jpg	135.647					GA Col-0 4+10 20x 006.jpg	103.864		GA ga1 4+10 20x 005.jpg	353.834
ga1:GA-Col:GA	10.22078	-3.4971970	23.938755	0.2137719			EtOH Col-0 4+10 20x 001.jpg	77.505					GA Col-0 4+10 20x 006.jpg	103.512		GA ga1 4+10 20x 005.jpg	102.735
							EtOH Col-0 4+10 20x 001.jpg	37.096					GA Col-0 4+10 20x 006.jpg	192.549		GA ga1 4+10 20x 005.jpg	190.476
							EtOH Col-0 4+10 20x 001.jpg	57.050					GA Col-0 4+10 20x 006.jpg	63.196		GA ga1 4+10 20x 005.jpg	280.254
							EtOH Col-0 4+10 20x 001.jpg	89.167					GA Col-0 4+10 20x 006.jpg	176.352		GA ga1 4+10 20x 005.jpg	260.410
1e phloem cells	2-way ANOVA with Tukey's post hoc						EtOH Col-0 4+10 20x 001.jpg	103.957					GA Col-0 4+10 20x 006.jpg	306.002		GA ga1 4+10 20x 005.jpg	67.620
							EtOH Col-0 4+10 20x 001.jpg	39.706					GA Col-0 4+10 20x 006.jpg	193.808		GA ga1 4+10 20x 005.jpg	39.298
comaprison	diff	lwr	upr	p adj			EtOH Col-0 4+10 20x 001.jpg	142.996					GA Col-0 4+10 20x 006.jpg	164.987		GA ga1 4+10 20x 003.jpg	498.977
ga1:EtOH-Col:EtOH	172.47895	99.73952	245.21838	0.0000001			EtOH Col-0 4+10 20x 001.jpg	91.147					GA Col-0 4+10 20x 006.jpg	217.761		GA ga1 4+10 20x 003.jpg	87.112
Col:GA-Col:EtOH	-32.05742	-103.16783	39.05299	0.6390126			EtOH Col-0 4+10 20x 001.jpg	38.021					GA Col-0 4+10 20x 006.jpg	71.914		GA ga1 4+10 20x 003.jpg	223.629
ga1:GA-Col:EtOH	81.00752	9.11678	152.89826	0.0209047									GA Col-0 4+10 20x 006.jpg	183.794		GA ga1 4+10 20x 003.jpg	62.455
Col:GA-ga1:EtOH	-204.53636	-274.68637	-134.38636	0.0000000									GA Col-0 4+10 20x 006.jpg	148.401		GA ga1 4+10 20x 003.jpg	44.963
ga1:GA-ga1:EtOH	-91.47143	-162.41233	-20.53053	0.0060259									GA Col-0 4+10 20x 006.jpg	283.345		GA ga1 4+10 20x 003.jpg	201.712
ga1:GA-Col:GA	113.06494	43.79534	182.33453	0.0002969									GA Col-0 4+10 20x 006.jpg	125.966		GA ga1 4+10 20x 003.jpg	46.999
													GA Col-0 4+10 20x 003.jpg	214.559		GA ga1 4+10 20x 003.jpg	179.536
													GA Col-0 4+10 20x 003.jpg	92.998		GA ga1 4+10 20x 003.jpg	167.652
													GA Col-0 4+10 20x 003.jpg	103.809		GA ga1 4+10 20x 003.jpg	35.022
													GA Col-0 4+10 20x 003.jpg	160.100		GA ga1 4+10 20x 003.jpg	179.481
													GA Col-0 4+10 20x 003.jpg	158.934		GA ga1 4+10 20x 003.jpg	300.838
													GA Col-0 4+10 20x 003.jpg	184.331		GA ga1 4+10 20x 003.jpg	119.580
													GA Col-0 4+10 20x 003.jpg	80.892		GA ga1 4+10 20x 003.jpg	306.335
													GA Col-0 4+10 20x 003.jpg	293.248		GA ga1 4+10 20x 003.jpg	65.399
													GA Col-0 4+10 20x 003.jpg	90.277		GA ga1 4+10 20x 003.jpg	150.974
													GA Col-0 4+10 20x 003.jpg	143.607		GA ga1 4+10 20x 003.jpg	250.099
													GA Col-0 4+10 20x 003.jpg	223.925		GA ga1 4+10 20x 002.jpg	71.544
													GA Col-0 4+10 20x 002.jpg	267.518		GA ga1 4+10 20x 002.jpg	155.047
													GA Col-0 4+10 20x 002.jpg	303.318		GA ga1 4+10 20x 002.jpg	225.739
													GA Col-0 4+10 20x 002.jpg	142.940		GA ga1 4+10 20x 002.jpg	81.225
													GA Col-0 4+10 20x 002.jpg	53.515		GA ga1 4+10 20x 002.jpg	199.250
													GA Col-0 4+10 20x 002.jpg	63.418		GA ga1 4+10 20x 002.jpg	84.002
													GA Col-0 4+10 20x 002.jpg	43.056		GA ga1 4+10 20x 002.jpg	316.294
													GA Col-0 4+10 20x 002.jpg	212.893		GA ga1 4+10 20x 002.jpg	199.343
													GA Col-0 4+10 20x 002.jpg	142.811		GA ga1 4+10 20x 002.jpg	297.117
													GA Col-0 4+10 20x 002.jpg	141.774		GA ga1 4+10 20x 002.jpg	120.339
													GA Col-0 4+10 20x 002.jpg	71.248		GA ga1 4+10 20x 002.jpg	44.852
													GA Col-0 4+10 20x 002.jpg	184.257		GA ga1 4+10 20x 002.jpg	37.540
													GA Col-0 4+10 20x 002.jpg	91.203		GA ga1 4+10 20x 002.jpg	253.524
													GA Col-0 4+10 20x 002.jpg	253.080		GA ga1 4+10 20x 002.jpg	139.164
																GA ga1 4+10 20x 002.jpg	109.417
																GA ga1 4+10 20x 002.jpg	96.238
																GA ga1 4+10 20x 002.jpg	108.751
																GA ga1 4+10 20x 002.jpg	191.790
																GA ga1 4+10 20x 002.jpg	150.715
																GA ga1 4+10 20x 002.jpg	51.201
																GA ga1 4+10 20x 002.jpg	211.708
																GA ga1 4+10 20x 002.jpg	139.849
							Statistics
							1d vessel area	2-way ANOVA with Tukey's post hoc
							comparison	diff	lwr	upr	p adj
							ga1:EtOH-Col:EtOH	-38.41241	-60.775397	-16.04942	0.0000686
							Col:GA-Col:EtOH	50.54432	29.806842	71.28180	0.0000000
							ga1:GA-Col:EtOH	70.94859	50.453274	91.44390	0.0000000
							Col:GA-ga1:EtOH	88.95673	67.637901	110.27556	0.0000000
							ga1:GA-ga1:EtOH	109.36100	88.277654	130.44434	0.0000000
							ga1:GA-Col:GA	20.40426	1.053627	39.75490	0.0342139
