# Supplementary material for: Gibberellins promote polar auxin transport to regulate stem cell fate decisions in cambium
Source: Nat Plants. 2023 Mar 30;9(4):631–44. doi: 10.1038/s41477-023-01360-w (PMC10119023; doi:10.1038/s41477-023-01360-w)
Supplement: Supplementary file 4 — Source data for Fig. 2. [file 41477_2023_1360_MOESM4_ESM.xlsx]

## Sheet: Sheet1
	Figure 2
	2e	Quantifications of xylem cell number in 4+6d induced RGAd17 under various promoters
	line	treatment	image	vessels	xylem parenchyma	total xylem		line	treatment	image	vessels	xylem parenchyma	total xylem		line	treatment	image	vessels	xylem parenchyma	total xylem		line	treatment	image	vessels	xylem parenchyma	total xylem
	Col-0	DMSO	25	2	31	33		pPEAR1-3	DMSO	22	4	25	29		pANT-1	DMSO	24	5	36	41		pAtHB8-10	DMSO	11	3	34	37
	Col-0	DMSO	24	5	33	38		pPEAR1-3	DMSO	21	4	45	49		pANT-1	DMSO	23	3	30	33		pAtHB8-10	DMSO	10	4	38	42
	Col-0	DMSO	23	5	26	31		pPEAR1-3	DMSO	20	3	37	40		pANT-1	DMSO	22	4	46	50		pAtHB8-10	DMSO	9	5	39	44
	Col-0	DMSO	22	4	31	35		pPEAR1-3	DMSO	19	3	34	37		pANT-1	DMSO	21	6	47	53		pAtHB8-10	DMSO	8	3	35	38
	Col-0	DMSO	21	3	31	34		pPEAR1-3	DMSO	18	4	38	42		pANT-1	DMSO	20	5	39	44		pAtHB8-10	DMSO	7	3	28	31
	Col-0	DMSO	20	6	39	45		pPEAR1-3	DMSO	17	3	38	41		pANT-1	DMSO	19	4	46	50		pAtHB8-10	DMSO	6	2	23	25
	Col-0	DMSO	19	3	28	31		pPEAR1-3	DMSO	16	3	34	37		pANT-1	DMSO	18	3	65	68		pAtHB8-10	DMSO	5	3	29	32
	Col-0	DMSO	18	2	35	37		pPEAR1-3	DMSO	15	4	30	34		pANT-1	DMSO	17	4	47	51		pAtHB8-10	DMSO	4	5	32	37
	Col-0	DMSO	17	3	30	33		pPEAR1-3	DMSO	14	4	39	43		pANT-1	DMSO	16	1	27	28		pAtHB8-10	DMSO	4	3	42	45
	Col-0	DMSO	16	4	31	35		pPEAR1-3	DMSO	13	2	34	36		pANT-1	DMSO	15	4	37	41		pAtHB8-10	DMSO	4	5	46	51
	Col-0	DMSO	15	3	24	27		pPEAR1-3	DMSO	12	5	44	49		pANT-1	DMSO	14	1	25	26		pAtHB8-10	DMSO	3	3	32	35
	Col-0	DMSO	14	5	36	41		pPEAR1-3	DMSO	11	5	42	47		pANT-1	DMSO	13	3	25	28		pAtHB8-10	DMSO	3	4	42	46
	Col-0	DMSO	12	3	26	29		pPEAR1-3	DMSO	10	4	39	43		pANT-1	DMSO	12	5	42	47		pAtHB8-10	DMSO	2	3	35	38
	Col-0	DMSO	10	5	41	46		pPEAR1-3	DMSO	9	4	37	41		pANT-1	DMSO	11	5	44	49		pAtHB8-10	DMSO	2	4	20	24
	Col-0	DMSO	9	3	33	36		pPEAR1-3	DMSO	8	5	49	54		pANT-1	DMSO	10	3	31	34		pAtHB8-10	DMSO	1	6	37	43
	Col-0	DMSO	8	4	28	32		pPEAR1-3	DMSO	7	5	34	39		pANT-1	DMSO	9	3	31	34
	Col-0	DMSO	7	4	32	36		pPEAR1-3	DMSO	6	5	29	34		pANT-1	DMSO	8	4	40	44
	Col-0	DMSO	5	5	33	38		pPEAR1-3	DMSO	5	3	27	30		pANT-1	DMSO	7	5	48	53
	Col-0	DMSO	4	6	57	63		pPEAR1-3	DMSO	4	4	40	44		pANT-1	DMSO	6	5	40	45
	Col-0	DMSO	3	6	49	55		pPEAR1-3	DMSO	3	3	33	36		pANT-1	DMSO	5	5	40	45
	Col-0	DMSO	2	4	34	38		pPEAR1-3	DMSO	2	4	33	37		pANT-1	DMSO	4	3	39	42
	Col-0	DMSO	1	4	36	40		pPEAR1-3	DMSO	1	3	36	39		pANT-1	DMSO	3	3	32	35
															pANT-1	DMSO	2	4	27	31
															pANT-1	DMSO	1	6	43	49
	Col-0	EST	21	5	32	37		pPEAR1-3	EST	22	4	32	36		pANT-1	EST	22	4	31	35		pAtHB8-10	EST	22	3	25	28
	Col-0	EST	20	4	32	36		pPEAR1-3	EST	21	2	24	26		pANT-1	EST	21	3	33	36		pAtHB8-10	EST	21	3	23	26
	Col-0	EST	19	5	32	37		pPEAR1-3	EST	19	4	41	45		pANT-1	EST	20	2	39	41		pAtHB8-10	EST	20	3	23	26
	Col-0	EST	18	6	25	31		pPEAR1-3	EST	18	4	44	48		pANT-1	EST	19	3	28	31		pAtHB8-10	EST	19	3	29	32
	Col-0	EST	17	4	37	41		pPEAR1-3	EST	17	2	22	24		pANT-1	EST	18	3	29	32		pAtHB8-10	EST	18	3	24	27
	Col-0	EST	16	4	34	38		pPEAR1-3	EST	16	4	30	34		pANT-1	EST	18	3	30	33		pAtHB8-10	EST	17	3	22	25
	Col-0	EST	15	3	36	39		pPEAR1-3	EST	15	4	25	29		pANT-1	EST	17	4	31	35		pAtHB8-10	EST	16	3	27	30
	Col-0	EST	14	5	32	37		pPEAR1-3	EST	14	3	43	46		pANT-1	EST	16	3	22	25		pAtHB8-10	EST	15	3	27	30
	Col-0	EST	12	6	50	56		pPEAR1-3	EST	13	4	48	52		pANT-1	EST	15	3	37	40		pAtHB8-10	EST	14	1	20	21
	Col-0	EST	11	4	32	36		pPEAR1-3	EST	12	4	37	41		pANT-1	EST	14	5	39	44		pAtHB8-10	EST	13	3	22	25
	Col-0	EST	10	8	42	50		pPEAR1-3	EST	11	3	36	39		pANT-1	EST	13	4	32	36		pAtHB8-10	EST	12	4	34	38
	Col-0	EST	9	4	26	30		pPEAR1-3	EST	10	4	39	43		pANT-1	EST	12	5	41	46		pAtHB8-10	EST	11	4	27	31
	Col-0	EST	8	5	22	27		pPEAR1-3	EST	9	4	38	42		pANT-1	EST	11	4	37	41		pAtHB8-10	EST	10	3	25	28
	Col-0	EST	7	6	32	38		pPEAR1-3	EST	8	7	52	59		pANT-1	EST	10	5	39	44		pAtHB8-10	EST	9	3	29	32
	Col-0	EST	6	4	25	29		pPEAR1-3	EST	7	5	34	39		pANT-1	EST	9	3	26	29		pAtHB8-10	EST	8	2	29	31
	Col-0	EST	5	4	31	35		pPEAR1-3	EST	6	2	22	24		pANT-1	EST	8	4	33	37		pAtHB8-10	EST	7	3	26	29
	Col-0	EST	4	3	28	31		pPEAR1-3	EST	5	5	43	48		pANT-1	EST	7	3	28	31		pAtHB8-10	EST	6	3	22	25
	Col-0	EST	3	6	36	42		pPEAR1-3	EST	4	3	21	24		pANT-1	EST	6	2	38	40		pAtHB8-10	EST	5	3	27	30
	Col-0	EST	2	7	40	47		pPEAR1-3	EST	3	4	22	26		pANT-1	EST	5	3	28	31		pAtHB8-10	EST	4	1	29	30
								pPEAR1-3	EST	2	4	28	32		pANT-1	EST	4	3	31	34		pAtHB8-10	EST	3	2	26	28
								pPEAR1-3	EST	1	6	57	63		pANT-1	EST	3	4	22	26		pAtHB8-10	EST	2	4	32	36
															pANT-1	EST	2	2	26	28		pAtHB8-10	EST	1	3	28	31
