# Supplementary material for: Gibberellins promote polar auxin transport to regulate stem cell fate decisions in cambium
Source: Nat Plants. 2023 Mar 30;9(4):631–44. doi: 10.1038/s41477-023-01360-w (PMC10119023; doi:10.1038/s41477-023-01360-w)
Supplement: Supplementary file 5 — Source data and statistics for Fig. 3. [file 41477_2023_1360_MOESM5_ESM.xlsx]

## Sheet: Sheet1
	Figure 3
	3c	Expression of DR5 in cambium after GA/Mock treatment in WT and ga1												3d comparing DR5v2 expression in Col-0 and ga1								3e					3g	arf7,19 + GA 4+6d
																																												3i	mir165a overexpression + GA 4+6d
	14+2d DR5v2:erRFP EtOH						14+2d DR5v2:erRFP GA							DR5v2erRFP in Col-0								qRT-PCR of 10 days old Col-0 and ga1
																											sample	treatment	vessels		sample	treatment	vessels		sample	treatment	vessels		sample	treatment	vessels			sample	treatment	vessels
		position:						position:								position:											Col-0	EtOH	5		arf7-1,19-1	EtOH	5		arf7-2,19-5	EtOH	4		amiMP,arf7-2,19-5	EST	3			SXMI	EST	0
	section	-2	-1	1	2		section	-2	-1	1	2			image	repeat	-2	-1	1	2								Col-0	EtOH	6		arf7-1,19-1	EtOH	6		arf7-2,19-5	EtOH	3		amiMP,arf7-2,19-5	EST	1			SXMI	EST	4
	1	2	3	5	0		1	3	5	0	0			1	1	4	4	1	0			sample	AtHB8				Col-0	EtOH	3		arf7-1,19-1	EtOH	5		arf7-2,19-5	EtOH	3		amiMP,arf7-2,19-5	EST	2			SXMI	EST	0
	3	5	8	4	1		2	5	9	2	0			2	1	6	4	0	0			Col-0	1.19839				Col-0	EtOH	7		arf7-1,19-1	EtOH	8		arf7-2,19-5	EtOH	8		amiMP,arf7-2,19-5	EST	1			SXMI	EST	0
	5	8	9	4	0		4	2	4	4	1			4	1	4	4	3	0			Col-0	1.10664				Col-0	EtOH	4		arf7-1,19-1	EtOH	5		arf7-2,19-5	EtOH	5		amiMP,arf7-2,19-5	EST	2			SXMI	EST	1
	7	7	6	3	0		5	2	3	11	0			5	1	1	3	1	0			Col-0	0.694965				Col-0	EtOH	8		arf7-1,19-1	EtOH	5		arf7-2,19-5	EtOH	4		amiMP,arf7-2,19-5	EST	3			SXMI	EST	0
	8	9	4	0	0		6	5	9	8	1			6	1	7	4	1	0			ga1	0.392054				Col-0	EtOH	4		arf7-1,19-1	EtOH	5		arf7-2,19-5	EtOH	4		amiMP,arf7-2,19-5	EST	1			SXMI	EST	4
	10	7	4	2	0		8	1	13	8	1			7	1	5	3	0	0			ga1	0.352289				Col-0	EtOH	6		arf7-1,19-1	EtOH	2		arf7-2,19-5	EtOH	5		amiMP,arf7-2,19-5	EST	1			SXMI	EST	0
	12	14	5	1	0		10	1	10	2	0			8	1	4	5	3	0			ga1	0.334585				Col-0	EtOH	5		arf7-1,19-1	EtOH	7		arf7-2,19-5	EtOH	6		amiMP,arf7-2,19-5	EST	3			SXMI	EST	0
	14	6	5	3	0		11	1	12	10	0			9	1	6	4	1	0								Col-0	EtOH	7		arf7-1,19-1	EtOH	6		arf7-2,19-5	EtOH	4		amiMP,arf7-2,19-5	EST	1			SXMI	EST	0
	16	10	4	1	0		13	1	7	2	0			10	1	5	6	1	0								Col-0	EtOH	7		arf7-1,19-1	EtOH	6		arf7-2,19-5	EtOH	6		amiMP,arf7-2,19-5	EST + GA	3			SXMI	EST	0
	17	7	5	1	0		15	4	8	4	0			11	1	6	4	2	0								Col-0	EtOH	2		arf7-1,19-1	EtOH	4		arf7-2,19-5	EtOH	5		amiMP,arf7-2,19-5	EST + GA	2			SXMI	EST	0
	18	9	7	4	0		17	3	7	1	0			12	1	6	3	0	0								Col-0	EtOH	5		arf7-1,19-1	EtOH	6		arf7-2,19-5	EtOH	5		amiMP,arf7-2,19-5	EST + GA	1			SXMI	EST	0
	20	11	5	0	0		19	1	11	8	0			1	2	2	3	5	0								Col-0	EtOH	11		arf7-1,19-1	EtOH	6		arf7-2,19-5	GA	5		amiMP,arf7-2,19-5	EST + GA	3			SXMI	EST	0
	SUM	95	65	28	1		21	3	10	5	0			3	2	5	8	4	1								Col-0	EtOH	7		arf7-1,19-1	EtOH	5		arf7-2,19-5	GA	5		amiMP,arf7-2,19-5	EST + GA	3			SXMI	EST	0
	%	50.2646	34.3915	14.8148	0.529101		SUM	32	108	65	3			5	2	8	9	4	0								Col-0	EtOH	5		arf7-1,19-1	EtOH	6		arf7-2,19-5	GA	8		amiMP,arf7-2,19-5	EST + GA	1			SXMI	EST	0
							%	15.3846	51.9231	31.25	1.44231			7	2	7	6	3	0								Col-0	EtOH	5		arf7-1,19-1	EtOH	7		arf7-2,19-5	GA	4		amiMP,arf7-2,19-5	EST + GA	3			SXMI	EST	2
														8	2	9	4	0	0								Col-0	GA	9		arf7-1,19-1	GA	7		arf7-2,19-5	GA	6		amiMP,arf7-2,19-5	EST + GA	2			SXMI	EST	0
	14+2d DR5v2:erRFP x ga1 EtOH						14+2d DR5v2:erRFP x ga1 GA							10	2	7	4	2	0								Col-0	GA	6		arf7-1,19-1	GA	6		arf7-2,19-5	GA	4		amiMP,arf7-2,19-5	EST + GA	1			SXMI	EST	0
														12	2	14	5	1	0								Col-0	GA	7		arf7-1,19-1	GA	5		arf7-2,19-5	GA	6		amiMP,arf7-2,19-5	EST + GA	2			SXMI	EST+GA	0
		position:						position:						14	2	6	5	3	0								Col-0	GA	5		arf7-1,19-1	GA	5		arf7-2,19-5	GA	6							SXMI	EST+GA	4
	section	-2	-1	1	2		section	-2	-1	1	2			16	2	10	4	1	0								Col-0	GA	7		arf7-1,19-1	GA	6		arf7-2,19-5	GA	5							SXMI	EST+GA	0
	3	8	3	0	0		1	5	3	1	0			17	2	7	5	1	0								Col-0	GA	6		arf7-1,19-1	GA	6		arf7-2,19-5	GA	5							SXMI	EST+GA	0
	4	7	2	1	0		2	4	2	1	0			18	2	9	7	4	0								Col-0	GA	7		arf7-1,19-1	GA	7		arf7-2,19-5	GA	5							SXMI	EST+GA	0
	5	7	2	1	0		3	8	7	0	0			20	2	11	5	0	0								Col-0	GA	6		arf7-1,19-1	GA	6		arf7-2,19-5	GA	4							SXMI	EST+GA	1
	6	6	2	1	0		4	3	4	0	0			1	3	10	2	0	0								Col-0	GA	8		arf7-1,19-1	GA	8		arf7-2,19-5	GA	4							SXMI	EST+GA	0
	7	4	3	2	0		5	4	1	0	0			3	3	7	1	1	0								Col-0	GA	7		arf7-1,19-1	GA	5		arf7-2,19-5	GA	6							SXMI	EST+GA	4
	8	5	5	2	0		6	3	4	0	0			5	3	7	5	1	0								Col-0	GA	8		arf7-1,19-1	GA	6		arf7-2,19-5	GA	4							SXMI	EST+GA	0
	9	7	2	1	0		7	4	8	3	0			6	3	6	6	2	0								Col-0	GA	8		arf7-1,19-1	GA	5											SXMI	EST+GA	0
	10	7	3	1	0		8	3	3	1	0			7	3	7	2	1	0								Col-0	GA	7		arf7-1,19-1	GA	6											SXMI	EST+GA	0
	11	3	1	0	0		9	5	5	3	0			SUM		186	125	46	1								Col-0	GA	7		arf7-1,19-1	GA	7											SXMI	EST+GA	0
	SUM	54	23	9	0		10	3	9	0	0			%		51.9553	34.9162	12.8492	0.27933								Col-0	GA	6		arf7-1,19-1	GA	5											SXMI	EST+GA	0
	%	62.7907	26.7442	10.4651	0		11	4	5	1	0																Col-0	GA	5		arf7-1,19-1	GA	5											SXMI	EST+GA	0
							SUM	46	51	10	0																Col-0	GA	7		arf7-1,19-1	GA	6											SXMI	EST+GA	0
							%	42.9907	47.6636	9.34579	0			DR5v2erRFP in ga1																	arf7-1,19-1	GA	7											SXMI	EST+GA	0
																															arf7-1,19-1	GA	6											SXMI	EST+GA	0
																position:																												SXMI	EtOH	4
														image	repeat	-2	-1	1	2																									SXMI	EtOH	4
														3	1	8	3	0	0																									SXMI	EtOH	4
														4	1	7	2	1	0																									SXMI	EtOH	4
	Statistics													5	1	7	2	1	0																									SXMI	EtOH	4
														6	1	6	2	1	0																									SXMI	EtOH	5
	3c DR5v2:erRFP expression shift with 2-day GA-treatment													7	1	4	3	2	0																									SXMI	EtOH	5
														8	1	5	5	2	0																									SXMI	EtOH	3
	WT background:													9	1	7	2	1	0																									SXMI	EtOH	3
														10	1	7	3	1	0																									SXMI	EtOH	4
	X-squared=	56.881,	df=	3	p-value=	2.724e-12								11	1	3	1	0	0																									SXMI	EtOH	3
														1	2	5	2	0	0																									SXMI	EtOH	2
														3	2	5	1	0	0																									SXMI	EtOH	4
	3c ga1 background:													5	2	5	1	1	0																									SXMI	EtOH	3
														7	2	8	2	0	0																									SXMI	EtOH	3
	X-squared =	9.1101,	df =	2	p-value =	0.01051								9	2	8	1	0	0																									SXMI	EtOH	4
														11	2	7	0	0	0																									SXMI	EtOH	2
														13	2	7	1	0	0																									SXMI	EtOH	1
	3d DR5v2 expression in WT compared to ga1:													14	2	5	1	1	0																									SXMI	EtOH	3
														1	3	2	0	0	0																									SXMI	EtOH	2
	X-squared =	20.827,	df =	3	p-value =	0.0001144								3	3	4	1	1	0																									SXMI	GA	7
														5	3	5	3	0	0																									SXMI	GA	4
														7	3	10	3	1	0																									SXMI	GA	4
														9	3	7	2	0	0																									SXMI	GA	5
														10	3	5	3	1	0																									SXMI	GA	4
														11	3	5	1	0	0																									SXMI	GA	5
														12	3	6	1	0	0																									SXMI	GA	6
														14	3	4	2	0	0																									SXMI	GA	5
														SUM		152	48	14	0																									SXMI	GA	5
														%		71.028	22.4299	6.54206	0																									SXMI	GA	5
																																												SXMI	GA	2
																																												SXMI	GA	4
																																												SXMI	GA	6
																																												SXMI	GA	5
																																												SXMI	GA	4
																																												SXMI	GA	3
																																												SXMI	GA	6
																																												SXMI	GA	5
																																												SXMI	GA	4
																																												SXMI	GA	5
																																												Statistics
																																												3i mir165a-OE vessel number			Kruskall-Wallis test with bonferroni adjustment
																																													EtOH	GA	EST
																																												GA	0.0028
																																												EST	2.1e-05	1.0e-06
																																												EST + GA	4.6e-05	2.6e-06	1.0000
