# Supplementary material for: Gibberellins promote polar auxin transport to regulate stem cell fate decisions in cambium
Source: Nat Plants. 2023 Mar 30;9(4):631–44. doi: 10.1038/s41477-023-01360-w (PMC10119023; doi:10.1038/s41477-023-01360-w)
Supplement: Supplementary file 6 — Source data and statistics for Fig. 4. [file 41477_2023_1360_MOESM6_ESM.xlsx]

## Sheet: Sheet1
	Figure 4
	4d	Expression of PIN1 in cambium after GA/Mock treatment in WT and ga1													4f	Polar auxin transport assay higher up in the root							4h	pin muntants 4+6d GA
	14+1d pPIN1:PIN1-GFP EtOH							14+1d pPIN1:PIN1-GFP GA															repeat	sample	treatment	vessels	normalized vessels			repeat	sample	treatment	vessels	normalized vessels			repeat	sample	treatment	vessels	normalized vessels			repeat	sample	treatment	vessels	normalized vessels
															sample	treatment	0d	1d	2d				1	Col-0	EtOH	5	1.14035087719298			2	Col-0	EtOH	3	0.731707317073171			3	Col-0	EtOH	6	1.26923076923077			4	Col-0	EtOH	4	0.975609756097561
	EtOH	position:						GA	position:						Col-0	EtOH	703	715	658				1	Col-0	EtOH	4	0.912280701754386			2	Col-0	EtOH	3	0.731707317073171			3	Col-0	EtOH	6	1.26923076923077			4	Col-0	EtOH	5	1.21951219512195
	image	-2	-1	1	2			image	-2	-1	1	2			Col-0	EtOH	665	722	664				1	Col-0	EtOH	4	0.912280701754386			2	Col-0	EtOH	5	1.21951219512195			3	Col-0	EtOH	4	0.846153846153846			4	Col-0	EtOH	3	0.731707317073171
	1	1	5	12	0			1	0	5	13	2			Col-0	EtOH	715	702	647				1	Col-0	EtOH	4	0.912280701754386			2	Col-0	EtOH	6	1.46341463414634			3	Col-0	EtOH	4	0.846153846153846			4	Col-0	EtOH	5	1.21951219512195
	2	0	6	3	1			2	0	6	12	0			Col-0	GA	716.8	737	813				1	Col-0	EtOH	4	0.912280701754386			2	Col-0	EtOH	4	0.975609756097561			3	Col-0	EtOH	5	1.05769230769231			4	Col-0	EtOH	4	0.975609756097561
	3	0	5	4	0			3	1	5	7	3			Col-0	GA	680.4	771	794				1	Col-0	EtOH	4	0.912280701754386			2	Col-0	EtOH	6	1.46341463414634			3	Col-0	EtOH	4	0.846153846153846			4	Col-0	EtOH	3	0.731707317073171
	4	0	11	3	1			4	1	4	7	1			Col-0	GA	679	770	771				1	Col-0	EtOH	5	1.14035087719298			2	Col-0	EtOH	3	0.731707317073171			3	Col-0	EtOH	3	0.634615384615385			4	Col-0	EtOH	5	1.21951219512195
	5	0	6	8	4			5	0	5	8	1			arf7arf19	EtOH	652	601	716				1	Col-0	EtOH	4	0.912280701754386			2	Col-0	EtOH	3	0.731707317073171			3	Col-0	EtOH	5	1.05769230769231			4	Col-0	EtOH	2	0.487804878048781
	6	0	10	4	0			6	0	5	9	2			arf7arf19	EtOH	640	639	704				1	Col-0	EtOH	5	1.14035087719298			2	Col-0	EtOH	5	1.21951219512195			3	Col-0	EtOH	4	0.846153846153846			4	Col-0	EtOH	7	1.70731707317073
	7	1	7	4	0			7	0	7	12	4			arf7arf19	EtOH	660	652	695				1	Col-0	EtOH	5	1.14035087719298			2	Col-0	EtOH	3	0.731707317073171			3	Col-0	EtOH	6	1.26923076923077			4	Col-0	EtOH	3	0.731707317073171
	8	1	10	3	0			8	0	8	12	1			arf7arf19	GA	637	634	705				1	Col-0	EtOH	4	0.912280701754386			2	Col-0	GA	8	1.95121951219512			3	Col-0	EtOH	5	1.05769230769231			4	Col-0	GA	6	1.46341463414634
	9	0	11	7	2			9	0	7	15	2			arf7arf19	GA	661	627	687				1	Col-0	EtOH	6	1.36842105263158			2	Col-0	GA	5	1.21951219512195			3	Col-0	GA	7	1.48076923076923			4	Col-0	GA	5	1.21951219512195
	10	0	11	5	3			11	1	4	11	4			arf7arf19	GA	645	648	693				1	Col-0	EtOH	3	0.684210526315789			2	Col-0	GA	5	1.21951219512195			3	Col-0	GA	7	1.48076923076923			4	Col-0	GA	5	1.21951219512195
	11	1	7	4	2			SUM	3	56	106	20	185		pin17	EtOH	399	320	303				1	Col-0	GA	6	1.36842105263158			2	Col-0	GA	5	1.21951219512195			3	Col-0	GA	5	1.05769230769231			4	Col-0	GA	7	1.70731707317073
	SUM	4	89	57	13	163		%	1.62162	30.2703	57.2973	10.8108			pin17	EtOH	441	335	312				1	Col-0	GA	8	1.82456140350877			2	Col-0	GA	7	1.70731707317073			3	Col-0	GA	7	1.48076923076923			4	Col-0	GA	8	1.95121951219512
	%	2.45399	54.6012	34.9693	7.97546										pin17	EtOH	435.4	347	312				1	Col-0	GA	5	1.14035087719298			2	Col-0	GA	7	1.70731707317073			3	Col-0	GA	8	1.69230769230769			4	Col-0	GA	6	1.46341463414634
															pin17	GA	429	332	309				1	Col-0	GA	7	1.59649122807018			2	Col-0	GA	4	0.975609756097561			3	Col-0	GA	5	1.05769230769231			4	Col-0	GA	5	1.21951219512195
															pin17	GA	447	327	300				1	Col-0	GA	3	0.684210526315789			2	Col-0	GA	5	1.21951219512195			3	Col-0	GA	5	1.05769230769231			4	Col-0	GA	6	1.46341463414634
	14+1d pPIN1:PIN1-GFP x ga1 EtOH							14+1d pPIN1:PIN1-GFP x ga1 GA							pin17	GA	444	309	302				1	Col-0	GA	5	1.14035087719298			2	Col-0	GA	4	0.975609756097561			3	Col-0	GA	5	1.05769230769231			4	pin1-1	EtOH	6	1.46341463414634
															pin3pin4pin7	EtOH	663	599	559				1	Col-0	GA	7	1.59649122807018			2	Col-0	GA	6	1.46341463414634			3	Col-0	GA	8	1.69230769230769			4	pin1-1	EtOH	4	0.975609756097561
	EtOH	position:						GA	position:						pin3pin4pin7	EtOH	701	611	562				1	Col-0	GA	6	1.36842105263158			2	Col-0	GA	5	1.21951219512195			3	pin1-1	EtOH	3	0.634615384615385			4	pin1-1	EtOH	5	1.21951219512195
	image	-2	-1	1	2			image	-2	-1	1	2			pin3pin4pin7	EtOH	685	609	550				1	Col-0	GA	4	0.912280701754386			2	pin1-7	EtOH	5	1.21951219512195			3	pin1-1	EtOH	4	0.846153846153846			4	pin1-1	EtOH	6	1.46341463414634
	1	1	10	7	1			1	0	9	10	3			pin3pin4pin7	GA	686	666	642				1	Col-0	GA	4	0.912280701754386			2	pin1-7	EtOH	5	1.21951219512195			3	pin1-1	EtOH	4	0.846153846153846			4	pin1-1	EtOH	2	0.487804878048781
	2	1	9	5	1			2	0	6	13	6			pin3pin4pin7	GA	641	692	665				1	pin1-7	EtOH	4	0.912280701754386			2	pin1-7	EtOH	6	1.46341463414634			3	pin1-1	EtOH	5	1.05769230769231			4	pin1-1	EtOH	2	0.487804878048781
	3	2	7	4	1			3	0	5	12	7			pin3pin4pin7	GA	707	687	674				1	pin1-7	EtOH	3	0.684210526315789			2	pin1-7	EtOH	4	0.975609756097561			3	pin1-1	EtOH	3	0.634615384615385			4	pin1-1	EtOH	5	1.21951219512195
	5	0	8	3	1			4	1	5	13	2			rga24gai16	EtOH	674	677	697				1	pin1-7	EtOH	4	0.912280701754386			2	pin1-7	EtOH	2	0.487804878048781			3	pin1-1	GA	3	0.634615384615385			4	pin1-1	EtOH	4	0.975609756097561
	6	1	9	5	3			5	1	5	9	0			rga24gai16	EtOH	731	709	712				1	pin1-7	EtOH	4	0.912280701754386			2	pin1-7	EtOH	5	1.21951219512195			3	pin1-1	GA	4	0.846153846153846			4	pin1-1	EtOH	2	0.487804878048781
	7	0	6	6	0			6	0	6	11	3			rga24gai16	EtOH	738	692	718				1	pin1-7	EtOH	5	1.14035087719298			2	pin1-7	EtOH	2	0.487804878048781			3	pin1-1	GA	5	1.05769230769231			4	pin1-1	EtOH	4	0.975609756097561
	8	1	8	13	2			7	1	9	6	0			rga24gai16	GA	716	715	721				1	pin1-7	EtOH	3	0.684210526315789			2	pin1-7	GA	5	1.21951219512195			3	pin1-1	GA	5	1.05769230769231			4	pin1-1	EtOH	3	0.731707317073171
	9	0	11	6	0			8	1	7	13	4			rga24gai16	GA	701	689	725				1	pin1-7	EtOH	3	0.684210526315789			2	pin1-7	GA	2	0.487804878048781			3	pin1-1	GA	3	0.634615384615385			4	pin1-1	EtOH	4	0.975609756097561
	10	1	11	10	1			9	0	9	12	2			rga24gai16	GA	704	681	693				1	pin1-7	EtOH	4	0.912280701754386			2	pin1-7	GA	2	0.487804878048781			3	pin1-1	GA	6	1.26923076923077			4	pin1-1	GA	3	0.731707317073171
	11	0	9	6	0			10	0	8	10	1											1	pin1-7	GA	4	0.912280701754386			2	pin1-7	GA	3	0.731707317073171			3	pin1-1	GA	3	0.634615384615385			4	pin1-1	GA	4	0.975609756097561
	12	0	8	4	0			SUM	4	69	109	28	210										1	pin1-7	GA	5	1.14035087719298			2	pin1-7	GA	5	1.21951219512195			3	pin1-1	GA	3	0.634615384615385			4	pin1-1	GA	3	0.731707317073171
	SUM	7	96	69	10	182		%	1.90476	32.8571	51.9048	13.3333											1	pin1-7	GA	5	1.14035087719298			2	pin1-7	GA	4	0.975609756097561			3	pin3,4,7	EtOH	4	0.846153846153846			4	pin1-1	GA	5	1.21951219512195
	%	3.84615	52.7473	37.9121	5.49451																		1	pin1-7	GA	4	0.912280701754386			2	pin1-7	GA	5	1.21951219512195			3	pin3,4,7	EtOH	4	0.846153846153846			4	pin1-1	GA	2	0.487804878048781
																							1	pin1-7	GA	2	0.456140350877193			2	pin1-7	GA	6	1.46341463414634			3	pin3,4,7	EtOH	4	0.846153846153846			4	pin1-1	GA	4	0.975609756097561
																							1	pin1-7	GA	4	0.912280701754386										3	pin3,4,7	EtOH	4	0.846153846153846			4	pin1-1	GA	4	0.975609756097561
	14+1d pPIN1:PIN1-GFP x arf7,19 EtOH							14+1d pPIN1:PIN1-GFP x arf7,19 GA															1	pin1-7	GA	3	0.684210526315789										3	pin3,4,7	EtOH	7	1.48076923076923			4	pin1-1	GA	6	1.46341463414634
																							1	pin1-7	GA	5	1.14035087719298										3	pin3,4,7	EtOH	5	1.05769230769231			4	pin1-1	GA	3	0.731707317073171
	EtOH	position:						GA	position:														1	pin1-7	GA	4	0.912280701754386										3	pin3,4,7	EtOH	2	0.423076923076923			4	pin1-1	GA	4	0.975609756097561
	image	-2	-1	1	2			image	-2	-1	1	2											1	pin1-7	GA	2	0.456140350877193										3	pin3,4,7	EtOH	7	1.48076923076923			4	pin1-1	GA	4	0.975609756097561
	1	2	6	7	0			1	1	11	8	0											1	pin1-7	GA	4	0.912280701754386										3	pin3,4,7	EtOH	4	0.846153846153846			4	pin1-1	GA	4	0.975609756097561
	2	0	10	4	1			2	1	2	4	0																									3	pin3,4,7	EtOH	5	1.05769230769231			4	pin1-1	GA	4	0.975609756097561
	3	1	9	11	1			3	1	7	15	0																									3	pin3,4,7	EtOH	4	0.846153846153846			4	pin1-1	GA	4	0.975609756097561
	4	1	9	11	0			4	0	5	8	1																									3	pin3,4,7	GA	6	1.26923076923077			4	pin3,4,7	EtOH	6	1.46341463414634
	5	1	15	4	1			5	0	7	10	2																									3	pin3,4,7	GA	4	0.846153846153846			4	pin3,4,7	EtOH	4	0.975609756097561
	6	0	7	11	0			6	2	6	10	2																									3	pin3,4,7	GA	6	1.26923076923077			4	pin3,4,7	EtOH	5	1.21951219512195
	7	0	10	7	0			7	0	3	6	1																									3	pin3,4,7	GA	7	1.48076923076923			4	pin3,4,7	EtOH	6	1.46341463414634
	8	1	12	7	0			8	0	8	10	1																									3	pin3,4,7	GA	6	1.26923076923077			4	pin3,4,7	EtOH	6	1.46341463414634
	9	0	9	8	0			9	0	7	12	0																									3	pin3,4,7	GA	7	1.48076923076923			4	pin3,4,7	EtOH	5	1.21951219512195
	10	1	9	4	0			10	0	8	10	1																									3	pin3,4,7	GA	6	1.26923076923077			4	pin3,4,7	EtOH	4	0.975609756097561
	11	0	5	10	1			11	0	8	13	4																									3	pin3,4,7	GA	5	1.05769230769231			4	pin3,4,7	EtOH	6	1.46341463414634
	SUM	7	101	84	4	196		SUM	5	72	106	12	195																								3	pin3,4,7	GA	6	1.26923076923077			4	pin3,4,7	GA	8	1.95121951219512
	%	3.57143	51.5306	42.8571	2.04082			%	2.5641	36.9231	54.359	6.15385																									3	pin3,4,7	GA	8	1.69230769230769			4	pin3,4,7	GA	6	1.46341463414634
																																					3	pin3,4,7	GA	7	1.48076923076923			4	pin3,4,7	GA	9	2.19512195121951
																																												4	pin3,4,7	GA	7	1.70731707317073
	Statistics																																											4	pin3,4,7	GA	7	1.70731707317073
																																												4	pin3,4,7	GA	7	1.70731707317073
	4d pPIN1:PIN1-GFP expression shift with 1-day GA-treatment																																											4	pin3,4,7	GA	9	2.19512195121951
																																												4	pin3,4,7	GA	9	2.19512195121951
	WT background																																											4	pin3,4,7	GA	5	1.21951219512195
																																												4	pin3,4,7	GA	11	2.68292682926829
	X-squared =	22.567,	df =	3	p-value =	4.97e-05																																						4	pin3,4,7	GA	6	1.46341463414634
															Statistics																							statistics
	ga1 background
															4f PAT measurements in the upper part of the root after 0d, 1d and 2d					2-way ANOVA with Tukey's post hoc																		4h secondary vessel number in pin mutants after GA treatment							2-way ANOVA with Tukey's post hoc
	X-squared =	20.858,	df =	3	p-value =	0.0001127
															upper part 0d						upper part 1d
	arf7,19 background																										upper part 2d												comparison	diff	lwr	upr	p adj
															comparison	diff	lwr	upr	p adj		comparison	diff	lwr	upr	p adj														pin1:EtOH-Col0:EtOH	-0.089256153	-0.35692412	0.1784118	0.9705892
	X-squared =	11.739,	df =	3	p-value =	0.008331									Col0:EtOH-arf7arf19:EtOH	43.666667	-19.6830819	107.016415	0.3540515		Col0:EtOH-arf7arf19:EtOH	82.333333	37.2871265	127.37954	0.0000921		comparison	diff	lwr	upr	p adj								pin1s:EtOH-Col0:EtOH	-0.072314934	-0.35255893	0.2079291	0.9934216
															pin17:EtOH-arf7arf19:EtOH	-225.533333	-288.8830819	-162.183585	0.0000000		pin17:EtOH-arf7arf19:EtOH	-296.666667	-341.7128735	-251.62046	0.0000000		Col0:EtOH-arf7arf19:EtOH	-48.666667	-83.998966	-13.3343677	0.0028563								pin347:EtOH-Col0:EtOH	0.095832922	-0.16147278	0.3531386	0.9466508
															pin3pin4pin7:EtOH-arf7arf19:EtOH	32.333333	-31.0164152	95.683082	0.7239125		pin3pin4pin7:EtOH-arf7arf19:EtOH	-24.333333	-69.3795402	20.71287	0.6615213		pin17:EtOH-arf7arf19:EtOH	-396.000000	-431.332299	-360.6677011	0.0000000								Col0:GA-Col0:EtOH	0.347024153	0.13945106	0.5545972	0.0000201
															rga24gai16:EtOH-arf7arf19:EtOH	63.666667	0.3169181	127.016415	0.0482341		rga24gai16:EtOH-arf7arf19:EtOH	62.000000	16.9537932	107.04621	0.0028794		pin3pin4pin7:EtOH-arf7arf19:EtOH	-148.000000	-183.332299	-112.6677011	0.0000000								pin1:GA-Col0:EtOH	-0.093638069	-0.33838461	0.1511085	0.9386913
															arf7arf19:GA-arf7arf19:EtOH	-3.000000	-66.3497486	60.349749	1.0000000		arf7arf19:GA-arf7arf19:EtOH	5.666667	-39.3795402	50.71287	0.9999803		rga24gai16:EtOH-arf7arf19:EtOH	4.000000	-31.332299	39.3322989	0.9999920								pin1s:GA-Col0:EtOH	-0.085061820	-0.34236752	0.1722439	0.9719687
															Col0:GA-arf7arf19:EtOH	41.400000	-21.9497486	104.749749	0.4215168		Col0:GA-arf7arf19:EtOH	128.666667	83.6204598	173.71287	0.0000001		arf7arf19:GA-arf7arf19:EtOH	-10.000000	-45.332299	25.3322989	0.9886724								pin347:GA-Col0:EtOH	0.585110012	0.34036347	0.8298566	0.0000000
															pin17:GA-arf7arf19:EtOH	-210.666667	-274.0164152	-147.316918	0.0000000		pin17:GA-arf7arf19:EtOH	-308.000000	-353.0462068	-262.95379	0.0000000		Col0:GA-arf7arf19:EtOH	87.666667	52.334368	122.9989656	0.0000010								pin1s:EtOH-pin1:EtOH	0.016941219	-0.31509631	0.3489787	0.9999999
															pin3pin4pin7:GA-arf7arf19:EtOH	27.333333	-36.0164152	90.683082	0.8655945		pin3pin4pin7:GA-arf7arf19:EtOH	51.000000	5.9537932	96.04621	0.0188472		pin17:GA-arf7arf19:EtOH	-401.333333	-436.665632	-366.0010344	0.0000000								pin347:EtOH-pin1:EtOH	0.185089075	-0.12783016	0.4980083	0.6119686
															rga24gai16:GA-arf7arf19:EtOH	56.333333	-7.0164152	119.683082	0.1078286		rga24gai16:GA-arf7arf19:EtOH	64.333333	19.2871265	109.37954	0.0019263		pin3pin4pin7:GA-arf7arf19:EtOH	-44.666667	-79.998966	-9.3343677	0.0068672								Col0:GA-pin1:EtOH	0.436280306	0.16278658	0.7097740	0.0000583
															pin17:EtOH-Col0:EtOH	-269.200000	-332.5497486	-205.850251	0.0000000		pin17:EtOH-Col0:EtOH	-379.000000	-424.0462068	-333.95379	0.0000000		rga24gai16:GA-arf7arf19:EtOH	8.000000	-27.332299	43.3322989	0.9977130								pin1:GA-pin1:EtOH	-0.004381917	-0.30705847	0.2982946	1.0000000
															pin3pin4pin7:EtOH-Col0:EtOH	-11.333333	-74.6830819	52.016415	0.9996343		pin3pin4pin7:EtOH-Col0:EtOH	-106.666667	-151.7128735	-61.62046	0.0000021		pin17:EtOH-Col0:EtOH	-347.333333	-382.665632	-312.0010344	0.0000000								pin1s:GA-pin1:EtOH	0.004194333	-0.30872491	0.3171136	1.0000000
															rga24gai16:EtOH-Col0:EtOH	20.000000	-43.3497486	83.349749	0.9767364		rga24gai16:EtOH-Col0:EtOH	-20.333333	-65.3795402	24.71287	0.8341689		pin3pin4pin7:EtOH-Col0:EtOH	-99.333333	-134.665632	-64.0010344	0.0000001								pin347:GA-pin1:EtOH	0.674366165	0.37168961	0.9770427	0.0000000
															arf7arf19:GA-Col0:EtOH	-46.666667	-110.0164152	16.683082	0.2753775		arf7arf19:GA-Col0:EtOH	-76.666667	-121.7128735	-31.62046	0.0002358		rga24gai16:EtOH-Col0:EtOH	52.666667	17.334368	87.9989656	0.0011877								pin347:EtOH-pin1s:EtOH	0.168147856	-0.15559434	0.4918900	0.7545312
															Col0:GA-Col0:EtOH	-2.266667	-65.6164152	61.083082	1.0000000		Col0:GA-Col0:EtOH	46.333333	1.2871265	91.37954	0.0406687		arf7arf19:GA-Col0:EtOH	38.666667	3.334368	73.9989656	0.0250313								Col0:GA-pin1s:EtOH	0.419339087	0.13352556	0.7051526	0.0003169
															pin17:GA-Col0:EtOH	-254.333333	-317.6830819	-190.983585	0.0000000		pin17:GA-Col0:EtOH	-390.333333	-435.3795402	-345.28713	0.0000000		Col0:GA-Col0:EtOH	136.333333	101.001034	171.6656323	0.0000000								pin1:GA-pin1s:EtOH	-0.021323136	-0.33517605	0.2925298	0.9999991
															pin3pin4pin7:GA-Col0:EtOH	-16.333333	-79.6830819	47.016415	0.9940824		pin3pin4pin7:GA-Col0:EtOH	-31.333333	-76.3795402	13.71287	0.3428775		pin17:GA-Col0:EtOH	-352.666667	-387.998966	-317.3343677	0.0000000								pin1s:GA-pin1s:EtOH	-0.012746886	-0.33648908	0.3109953	1.0000000
															rga24gai16:GA-Col0:EtOH	12.666667	-50.6830819	76.016415	0.9991177		rga24gai16:GA-Col0:EtOH	-18.000000	-63.0462068	27.04621	0.9084600		pin3pin4pin7:GA-Col0:EtOH	4.000000	-31.332299	39.3322989	0.9999920								pin347:GA-pin1s:EtOH	0.657424946	0.34357203	0.9712779	0.0000000
															pin3pin4pin7:EtOH-pin17:EtOH	257.866667	194.5169181	321.216415	0.0000000		pin3pin4pin7:EtOH-pin17:EtOH	272.333333	227.2871265	317.37954	0.0000000		rga24gai16:GA-Col0:EtOH	56.666667	21.334368	91.9989656	0.0004971								Col0:GA-pin347:EtOH	0.251191231	-0.01216955	0.5145520	0.0736114
															rga24gai16:EtOH-pin17:EtOH	289.200000	225.8502514	352.549749	0.0000000		rga24gai16:EtOH-pin17:EtOH	358.666667	313.6204598	403.71287	0.0000000		pin3pin4pin7:EtOH-pin17:EtOH	248.000000	212.667701	283.3322989	0.0000000								pin1:GA-pin347:EtOH	-0.189470991	-0.48302368	0.1040817	0.4991499
															arf7arf19:GA-pin17:EtOH	222.533333	159.1835848	285.883082	0.0000000		arf7arf19:GA-pin17:EtOH	302.333333	257.2871265	347.37954	0.0000000		rga24gai16:EtOH-pin17:EtOH	400.000000	364.667701	435.3322989	0.0000000								pin1s:GA-pin347:EtOH	-0.180894742	-0.48499758	0.1232081	0.6049786
															Col0:GA-pin17:EtOH	266.933333	203.5835848	330.283082	0.0000000		Col0:GA-pin17:EtOH	425.333333	380.2871265	470.37954	0.0000000		arf7arf19:GA-pin17:EtOH	386.000000	350.667701	421.3322989	0.0000000								pin347:GA-pin347:EtOH	0.489277090	0.19572440	0.7828298	0.0000216
															pin17:GA-pin17:EtOH	14.866667	-48.4830819	78.216415	0.9970132		pin17:GA-pin17:EtOH	-11.333333	-56.3795402	33.71287	0.9950338		Col0:GA-pin17:EtOH	483.666667	448.334368	518.9989656	0.0000000								pin1:GA-Col0:GA	-0.440662222	-0.69176688	-0.1895576	0.0000061
															pin3pin4pin7:GA-pin17:EtOH	252.866667	189.5169181	316.216415	0.0000000		pin3pin4pin7:GA-pin17:EtOH	347.666667	302.6204598	392.71287	0.0000000		pin17:GA-pin17:EtOH	-5.333333	-40.665632	29.9989656	0.9999087								pin1s:GA-Col0:GA	-0.432085973	-0.69544676	-0.1687252	0.0000311
															rga24gai16:GA-pin17:EtOH	281.866667	218.5169181	345.216415	0.0000000		rga24gai16:GA-pin17:EtOH	361.000000	315.9537932	406.04621	0.0000000		pin3pin4pin7:GA-pin17:EtOH	351.333333	316.001034	386.6656323	0.0000000								pin347:GA-Col0:GA	0.238085859	-0.01301879	0.4891905	0.0770424
															rga24gai16:EtOH-pin3pin4pin7:EtOH	31.333333	-32.0164152	94.683082	0.7555029		rga24gai16:EtOH-pin3pin4pin7:EtOH	86.333333	41.2871265	131.37954	0.0000480		rga24gai16:GA-pin17:EtOH	404.000000	368.667701	439.3322989	0.0000000								pin1s:GA-pin1:GA	0.008576249	-0.28497644	0.3021289	1.0000000
															arf7arf19:GA-pin3pin4pin7:EtOH	-35.333333	-98.6830819	28.016415	0.6236901		arf7arf19:GA-pin3pin4pin7:EtOH	30.000000	-15.0462068	75.04621	0.3972963		rga24gai16:EtOH-pin3pin4pin7:EtOH	152.000000	116.667701	187.3322989	0.0000000								pin347:GA-pin1:GA	0.678748081	0.39613912	0.9613570	0.0000000
															Col0:GA-pin3pin4pin7:EtOH	9.066667	-54.2830819	72.416415	0.9999414		Col0:GA-pin3pin4pin7:EtOH	153.000000	107.9537932	198.04621	0.0000000		arf7arf19:GA-pin3pin4pin7:EtOH	138.000000	102.667701	173.3322989	0.0000000								pin347:GA-pin1s:GA	0.670171832	0.37661914	0.9637245	0.0000000
															pin17:GA-pin3pin4pin7:EtOH	-243.000000	-306.3497486	-179.650251	0.0000000		pin17:GA-pin3pin4pin7:EtOH	-283.666667	-328.7128735	-238.62046	0.0000000		Col0:GA-pin3pin4pin7:EtOH	235.666667	200.334368	270.9989656	0.0000000
															pin3pin4pin7:GA-pin3pin4pin7:EtOH	-5.000000	-68.3497486	58.349749	0.9999997		pin3pin4pin7:GA-pin3pin4pin7:EtOH	75.333333	30.2871265	120.37954	0.0002949		pin17:GA-pin3pin4pin7:EtOH	-253.333333	-288.665632	-218.0010344	0.0000000
															rga24gai16:GA-pin3pin4pin7:EtOH	24.000000	-39.3497486	87.349749	0.9312096		rga24gai16:GA-pin3pin4pin7:EtOH	88.666667	43.6204598	133.71287	0.0000330		pin3pin4pin7:GA-pin3pin4pin7:EtOH	103.333333	68.001034	138.6656323	0.0000001
															arf7arf19:GA-rga24gai16:EtOH	-66.666667	-130.0164152	-3.316918	0.0341735		arf7arf19:GA-rga24gai16:EtOH	-56.333333	-101.3795402	-11.28713	0.0076282		rga24gai16:GA-pin3pin4pin7:EtOH	156.000000	120.667701	191.3322989	0.0000000
															Col0:GA-rga24gai16:EtOH	-22.266667	-85.6164152	41.083082	0.9550997		Col0:GA-rga24gai16:EtOH	66.666667	21.6204598	111.71287	0.0012896		arf7arf19:GA-rga24gai16:EtOH	-14.000000	-49.332299	21.3322989	0.9124127
															pin17:GA-rga24gai16:EtOH	-274.333333	-337.6830819	-210.983585	0.0000000		pin17:GA-rga24gai16:EtOH	-370.000000	-415.0462068	-324.95379	0.0000000		Col0:GA-rga24gai16:EtOH	83.666667	48.334368	118.9989656	0.0000021
															pin3pin4pin7:GA-rga24gai16:EtOH	-36.333333	-99.6830819	27.016415	0.5894334		pin3pin4pin7:GA-rga24gai16:EtOH	-11.000000	-56.0462068	34.04621	0.9959997		pin17:GA-rga24gai16:EtOH	-405.333333	-440.665632	-370.0010344	0.0000000
															rga24gai16:GA-rga24gai16:EtOH	-7.333333	-70.6830819	56.016415	0.9999903		rga24gai16:GA-rga24gai16:EtOH	2.333333	-42.7128735	47.37954	1.0000000		pin3pin4pin7:GA-rga24gai16:EtOH	-48.666667	-83.998966	-13.3343677	0.0028563
															Col0:GA-arf7arf19:GA	44.400000	-18.9497486	107.749749	0.3336455		Col0:GA-arf7arf19:GA	123.000000	77.9537932	168.04621	0.0000002		rga24gai16:GA-rga24gai16:EtOH	4.000000	-31.332299	39.3322989	0.9999920
															pin17:GA-arf7arf19:GA	-207.666667	-271.0164152	-144.316918	0.0000000		pin17:GA-arf7arf19:GA	-313.666667	-358.7128735	-268.62046	0.0000000		Col0:GA-arf7arf19:GA	97.666667	62.334368	132.9989656	0.0000002
															pin3pin4pin7:GA-arf7arf19:GA	30.333333	-33.0164152	93.683082	0.7857112		pin3pin4pin7:GA-arf7arf19:GA	45.333333	0.2871265	90.37954	0.0477602		pin17:GA-arf7arf19:GA	-391.333333	-426.665632	-356.0010344	0.0000000
															rga24gai16:GA-arf7arf19:GA	59.333333	-4.0164152	122.683082	0.0781781		rga24gai16:GA-arf7arf19:GA	58.666667	13.6204598	103.71287	0.0051115		pin3pin4pin7:GA-arf7arf19:GA	-34.666667	-69.998966	0.6656323	0.0572015
															pin17:GA-Col0:GA	-252.066667	-315.4164152	-188.716918	0.0000000		pin17:GA-Col0:GA	-436.666667	-481.7128735	-391.62046	0.0000000		rga24gai16:GA-arf7arf19:GA	18.000000	-17.332299	53.3322989	0.7258379
															pin3pin4pin7:GA-Col0:GA	-14.066667	-77.4164152	49.283082	0.9980255		pin3pin4pin7:GA-Col0:GA	-77.666667	-122.7128735	-32.62046	0.0001995		pin17:GA-Col0:GA	-489.000000	-524.332299	-453.6677011	0.0000000
															rga24gai16:GA-Col0:GA	14.933333	-48.4164152	78.283082	0.9969127		rga24gai16:GA-Col0:GA	-64.333333	-109.3795402	-19.28713	0.0019263		pin3pin4pin7:GA-Col0:GA	-132.333333	-167.665632	-97.0010344	0.0000000
															pin3pin4pin7:GA-pin17:GA	238.000000	174.6502514	301.349749	0.0000000		pin3pin4pin7:GA-pin17:GA	359.000000	313.9537932	404.04621	0.0000000		rga24gai16:GA-Col0:GA	-79.666667	-114.998966	-44.3343677	0.0000045
															rga24gai16:GA-pin17:GA	267.000000	203.6502514	330.349749	0.0000000		rga24gai16:GA-pin17:GA	372.333333	327.2871265	417.37954	0.0000000		pin3pin4pin7:GA-pin17:GA	356.666667	321.334368	391.9989656	0.0000000
															rga24gai16:GA-pin3pin4pin7:GA	29.000000	-34.3497486	92.349749	0.8233933		rga24gai16:GA-pin3pin4pin7:GA	13.333333	-31.7128735	58.37954	0.9846987		rga24gai16:GA-pin17:GA	409.333333	374.001034	444.6656323	0.0000000
																											rga24gai16:GA-pin3pin4pin7:GA	52.666667	17.334368	87.9989656	0.0011877
