# Supplementary material for: Gibberellins promote polar auxin transport to regulate stem cell fate decisions in cambium
Source: Nat Plants. 2023 Mar 30;9(4):631–44. doi: 10.1038/s41477-023-01360-w (PMC10119023; doi:10.1038/s41477-023-01360-w)
Supplement: Supplementary file 7 — Source data and statistics for Fig. 5. [file 41477_2023_1360_MOESM7_ESM.xlsx]

## Sheet: Sheet1
	Figure 5
	5a									5b											5f						5j
	EtOH				GA					EtOH					GA						pANT:XVE>>CRE lineage tracing						pPEAR1:XVE>>CRE lineage tracing
	image	on both sides	phloem side		image	on both sides	phloem side			picture	total EdU	overlap	not overlapping		picture	total EdU	overlap	not overlapping			treatment	xylem min	xylem max	phloem			treatment	phloem min	phloemmax	xylem
	1	9	6		1	11	12			1	12	12	0		3	8	6	2			EtOH	0	-1	2			EtOH	1	1	0
	3	17	9		2	15	12			3	11	10	1		5	5	5	0			EtOH	0	-2	3			EtOH	2	1	0
	4	16	8		4	15	13			6	5	5	0		8	4	2	2			EtOH	0	-2	3			EtOH	3	1	0
	5	10	6		5	12	12			9	2	2	0		11	6	6	0			EtOH	0	-2	4			EtOH	3	1	0
	6	11	6		6	21	13			12	3	3	0		14	3	1	2			EtOH	0	-2	4			EtOH	3	1	0
	10	18	9		7	12	10			17	25	19	6		16	12	8	4			EtOH	0	-2	2			EtOH	3	1	0
	12	18	9		9	18	10			20	8	7	1		18	7	4	3			EtOH	0	-2	2			EtOH	3	1	0
	14	19	11		11	18	11			23	34	27	7		21	4	2	2			EtOH	0	-2	3			EtOH	3	1	0
	15	17	8		12	16	10			26	13	10	3		25	11	6	5			EtOH	0	-2	2			EtOH	3	1	0
	16	15	10		13	15	11			29	6	4	2		28	3	1	2			EtOH	0	-2	3			EtOH	3	1	0
	17	16	5		14	17	14			32	11	6	5		31	7	4	3			EtOH	0	-2	3			EtOH	4	1	0
	18	24	6		15	20	14			35	1	0	1		34	2	1	1			EtOH	0	-2	3			EtOH	4	1	0
	19	17	6		17	21	13			38	9	7	2		37	1	1	0			EtOH	0	-2	3			EtOH	4	1	0
	21	15	8		19	10	10			SUM	140	112	28		40	7	4	3			EtOH	0	-2	2			EtOH	4	1	0
	22	20	5		21	6	4			%			20		43	13	8	5			EtOH	0	-2	2			EtOH	4	1	0
	23	16	10		24	15	13								45	4	3	1			EtOH	0	-3	3			EtOH	4	1	0
	24	18	9		25	16	12								SUM	97	62	35			EtOH	0	-3	4			EtOH	4	1	0
	SUM	276	131		26	15	10								%			36.0825			EtOH	0	-3	4			EtOH	4	1	0
	%	68	32		SUM	273	204														EtOH	0	-3	3			EtOH	4	1	0
					%	57	43														EtOH	0	-3	2			EtOH	4	1	0
																					EtOH	0	-3	3			EtOH	4	1	0
																					EtOH	0	-3	3			EtOH	5	1	0
																					EtOH	0	-3	2			EtOH	5	1	0
	Statistics:										Statistics:										EtOH	0	-3	4			EtOH	5	1	0
	chi-squate test										chi-squate test										EtOH	0	-3	3			EtOH	5	1	0
	X-squared =	10.002,	df =	1	p-value =	0.001564					X-squared =	6.7922,	df =	1	p-value =	0.009156					EtOH	0	-3	4			EtOH	5	1	0
																					EtOH	0	-3	4			EtOH	5	1	0
																					EtOH	0	-3	3			EtOH	5	1	0
																					EtOH	0	-3	2			EtOH	5	1	0
																					EtOH	0	-3	3			EtOH	5	1	0
																					EtOH	0	-3	3			EtOH	5	1	0
																					EtOH	0	-4	3			EtOH	5	1	0
																					EtOH	0	-4	3			EtOH	6	1	0
																					EtOH	0	-4	2			EtOH	6	1	0
																					EtOH	0	-4	3			EtOH	6	1	0
																					EtOH	0	0	0			EtOH	7	1	0
																					EtOH	0	0	0			EtOH	7	1	0
																					EtOH	0	0	0			EtOH	8	1	0
																					GA	0	-6	3			EtOH	2	2	0
																					GA	0	-6	1			EtOH	2	2	0
																					GA	0	-4	2			EtOH	2	2	0
																					GA	0	-4	1			EtOH	2	2	0
																					GA	0	-4	3			EtOH	3	2	0
																					GA	0	-4	2			EtOH	4	2	0
																					GA	0	-4	2			EtOH	4	2	0
																					GA	0	-4	1			EtOH	0	0	0
																					GA	0	-4	2			EtOH	0	0	0
																					GA	0	-4	2			EtOH	0	0	0
																					GA	0	-3	3			GA	1	1	0
																					GA	0	-3	1			GA	1	1	0
																					GA	0	-3	1			GA	1	1	0
																					GA	0	-3	3			GA	1	1	0
																					GA	0	-3	2			GA	2	1	0
																					GA	0	-3	2			GA	2	1	0
																					GA	0	-3	2			GA	2	1	0
																					GA	0	-3	1			GA	2	1	0
																					GA	0	-3	2			GA	2	1	0
																					GA	0	-3	2			GA	2	1	0
																					GA	0	-3	2			GA	2	1	0
																					GA	0	-3	1			GA	2	1	0
																					GA	0	-3	2			GA	2	1	0
																					GA	0	-3	2			GA	2	1	0
																					GA	0	-3	1			GA	2	1	0
																					GA	0	-3	2			GA	2	1	0
																					GA	0	-2	2			GA	3	1	0
																					GA	0	-2	2			GA	3	1	0
																					GA	0	-2	2			GA	3	1	0
																					GA	0	-2	1			GA	3	1	0
																					GA	0	-2	1			GA	3	1	0
																					GA	0	-2	1			GA	3	1	0
																					GA	0	-2	3			GA	3	1	0
																					GA	0	-2	1			GA	3	1	0
																					GA	-1	-1	0			GA	3	1	0
																					GA	-1	-1	0			GA	4	1	0
																					GA	-1	-1	0			GA	4	1	0
																					GA	-1	-1	0			GA	1	2	0
																					GA	-1	-1	0			GA	1	2	0
																					GA	-1	-1	0			GA	1	2	0
																					GA	-2	-1	0			GA	1	2	0
																					GA	-2	-1	0			GA	2	2	0
																					GA	-2	-1	0			GA	2	2	0
																											GA	2	2	0
																											GA	3	2	0
																											GA	3	2	0
																											GA	0	3	0
																											GA	0	1	-1
																											GA	0	1	-1
																											GA	0	1	-1
																											GA	0	1	-1
																											GA	0	1	-2
																											GA	0	2	-2
																											GA	0	2	-2
																											GA	0	2	-2
																											GA	0	3	-3
																											GA	0	4	-2
