# Supplementary material for: Gibberellins promote polar auxin transport to regulate stem cell fate decisions in cambium
Source: Nat Plants. 2023 Mar 30;9(4):631–44. doi: 10.1038/s41477-023-01360-w (PMC10119023; doi:10.1038/s41477-023-01360-w)
Supplement: Supplementary file 8 — Source data and statistics for Extended Data Fig. 1. [file 41477_2023_1360_MOESM8_ESM.xlsx]

## Sheet: Sheet1
	Extended Data Fig. 1
	EDF 1c	xylem vessel to parenchyma cell ratio					EDF 1d,e	phloem sieve elementnumber and to total phloem cell number ratio							EDF 1f
																treatment & signal intensity
	sample	treatment	vessel to parenchyma ratio				sample	treatment	sieve	total phloem cell number	ratio				position (pixels)	EtOH	GA	ga1
	Col	EtOH	0.0740740740740741				Col	EtOH	16	161	0.0993788819875776				-34	0	0	0
	Col	EtOH	0.125				Col	EtOH	11	118	0.0932203389830508				-33	0	1.73559e-05	0
	Col	EtOH	0.108695652173913				Col	EtOH	15	119	0.126050420168067				-32	0	0.00015113	0
	Col	EtOH	0.10958904109589				Col	EtOH	12	143	0.0839160839160839				-31	0	0.00055432	0
	Col	EtOH	0.134146341463415				Col	EtOH	13	195	0.0666666666666667				-30	0	0.000862588	0
	Col	EtOH	0.109090909090909				Col	EtOH	16	191	0.0837696335078534				-29	5.07476e-06	0.000758719	0
	Col	EtOH	0.123456790123457				Col	EtOH	17	202	0.0841584158415842				-28	0.000154498	0.000836812	0
	Col	EtOH	0.1375				Col	EtOH	12	135	0.0888888888888889				-27	5.84366e-06	0.00180454	0
	Col	EtOH	0.169811320754717				Col	EtOH	12	176	0.0681818181818182				-26	6.1461e-05	0.00382119	0
	Col	EtOH	0.136363636363636				Col	EtOH	12	123	0.0975609756097561				-25	0.000130714	0.00472759	0
	Col	EtOH	0.0941176470588235				Col	EtOH	12	138	0.0869565217391304				-24	0.000392294	0.00639732	0
	Col	EtOH	0.133333333333333				Col	EtOH	12	135	0.0888888888888889				-23	0.000491175	0.00579101	0
	Col	EtOH	0.138297872340426				Col	EtOH	13	175	0.0742857142857143				-22	0.000720616	0.00636087	0.000217194
	Col	EtOH	0.209677419354839				Col	EtOH	15	152	0.0986842105263158				-21	0.000626041	0.00751377	0.000603625
	Col	EtOH	0.128205128205128				Col	EtOH	20	210	0.0952380952380952				-20	0.00075296	0.00797681	0.000917039
	Col	EtOH	0.151162790697674				Col	EtOH	12	139	0.0863309352517986				-19	0.00108519	0.0092672	0.00236438
	Col	EtOH	0.117647058823529				Col	EtOH	11	161	0.0683229813664596				-18	0.00118463	0.0111155	0.00115527
	Col	EtOH	0.127906976744186				Col	EtOH	12	154	0.0779220779220779				-17	0.0020036	0.0109029	0.00199471
	Col	EtOH	0.118181818181818				Col	EtOH	10	151	0.0662251655629139				-16	0.00341849	0.0118232	0.00205108
	ga1	EtOH	0.121621621621622				Col	GA	15	172	0.0872093023255814				-15	0.00655243	0.0144387	0.00363132
	ga1	EtOH	0.108433734939759				Col	GA	16	144	0.111111111111111				-14	0.0103048	0.0153388	0.00678019
	ga1	EtOH	0.131147540983607				Col	GA	18	202	0.0891089108910891				-13	0.0184001	0.0188316	0.0116195
	ga1	EtOH	0.0833333333333333				Col	GA	13	124	0.104838709677419				-12	0.022098	0.0225085	0.0177905
	ga1	EtOH	0.140845070422535				Col	GA	13	98	0.13265306122449				-11	0.02433	0.0244012	0.0250408
	ga1	EtOH	0.12				Col	GA	14	99	0.141414141414141				-10	0.0358178	0.0275024	0.03585
	ga1	EtOH	0.0925925925925926				Col	GA	14	137	0.102189781021898				-9	0.035025	0.0297229	0.0409128
	ga1	EtOH	0.121621621621622				Col	GA	14	110	0.127272727272727				-8	0.0491565	0.0367889	0.0494169
	ga1	EtOH	0.129032258064516				Col	GA	15	83	0.180722891566265				-7	0.056271	0.0477915	0.0639219
	ga1	EtOH	0.125				Col	GA	15	119	0.126050420168067				-6	0.0638971	0.0474536	0.0716241
	ga1	EtOH	0.0975609756097561				Col	GA	22	182	0.120879120879121				-5	0.0690401	0.0509336	0.0763715
	ga1	EtOH	0.131578947368421				Col	GA	13	132	0.0984848484848485				-4	0.0779618	0.0536857	0.0876996
	ga1	EtOH	0.105263157894737				Col	GA	18	123	0.146341463414634				-3	0.0790944	0.0621501	0.0989597
	ga1	EtOH	0.104477611940299				Col	GA	20	133	0.150375939849624				-2	0.087234	0.0676665	0.110137
	ga1	EtOH	0.12987012987013				Col	GA	14	148	0.0945945945945946				-1	0.0933791	0.0718202	0.123592
	ga1	EtOH	0.154929577464789				ga1	EtOH	13	216	0.0601851851851852				0	0.0994976	0.0804757	0.12789
	ga1	EtOH	0.169230769230769				ga1	EtOH	14	345	0.0405797101449275				1	0.0985662	0.0778034	0.135816
	ga1	EtOH	0.138461538461538				ga1	EtOH	13	296	0.0439189189189189				2	0.100825	0.0815801	0.145526
	ga1	EtOH	0.142857142857143				ga1	EtOH	17	245	0.0693877551020408				3	0.10039	0.0793017	0.147157
	ga1	EtOH	0.102941176470588				ga1	EtOH	15	307	0.0488599348534202				4	0.108377	0.0832957	0.149241
	ga1	EtOH	0.146341463414634				ga1	EtOH	14	174	0.0804597701149425				5	0.104557	0.0883893	0.15402
	Col	GA	0.144				ga1	EtOH	14	255	0.0549019607843137				6	0.113773	0.0892568	0.161714
	Col	GA	0.192771084337349				ga1	EtOH	8	307	0.0260586319218241				7	0.120831	0.0985026	0.16537
	Col	GA	0.122222222222222				ga1	EtOH	14	356	0.0393258426966292				8	0.125734	0.101609	0.179985
	Col	GA	0.135135135135135				ga1	EtOH	13	300	0.0433333333333333				9	0.130446	0.113558	0.183605
	Col	GA	0.140625				ga1	EtOH	11	194	0.0567010309278351				10	0.132132	0.134312	0.181109
	Col	GA	0.125925925925926				ga1	EtOH	10	139	0.0719424460431655				11	0.148495	0.155014	0.17768
	Col	GA	0.150793650793651				ga1	EtOH	13	268	0.0485074626865672				12	0.159485	0.162423	0.181949
	Col	GA	0.107692307692308				ga1	EtOH	12	319	0.0376175548589342				13	0.153772	0.178051	0.186293
	Col	GA	NA				ga1	GA	22	232	0.0948275862068965				14	0.175843	0.16382	0.197106
	Col	GA	0.16				ga1	GA	21	223	0.0941704035874439				15	0.183753	0.157658	0.194955
	Col	GA	0.164179104477612				ga1	GA	22	203	0.108374384236453				16	0.219138	0.176349	0.208444
	Col	GA	0.127659574468085				ga1	GA	25	194	0.128865979381443				17	0.226941	0.183982	0.221739
	Col	GA	0.102272727272727				ga1	GA	23	241	0.0954356846473029				18	0.218443	0.21702	0.231306
	Col	GA	0.11864406779661				ga1	GA	32	288	0.111111111111111				19	0.209666	0.277501	0.225469
	Col	GA	0.135135135135135				ga1	GA	24	270	0.0888888888888889				20	0.243588	0.296623	0.249779
	Col	GA	0.138613861386139				ga1	GA	24	288	0.0833333333333333				21	0.277268	0.320377	0.287155
	Col	GA	0.172839506172839				ga1	GA	18	264	0.0681818181818182				22	0.29519	0.304992	0.320533
	Col	GA	0.0973451327433628				ga1	GA	17	183	0.092896174863388				23	0.308847	0.309399	0.355376
	Col	GA	0.140845070422535				ga1	GA	20	175	0.114285714285714				24	0.327597	0.334632	0.446339
	Col	GA	0.137614678899083				ga1	GA	24	282	0.0851063829787234				25	0.397525	0.355428	0.523254
	Col	GA	0.127118644067797				ga1	GA	23	280	0.0821428571428571				26	0.432081	0.374157	0.532356
	Col	GA	0.171428571428571				ga1	GA	21	217	0.0967741935483871				27	0.400468	0.397547	0.519682
	Col	GA	0.0887096774193548				ga1	GA	25	251	0.099601593625498				28	0.381471	0.411151	0.490757
	ga1	GA	0.111111111111111				ga1	GA	21	248	0.0846774193548387				29	0.410721	0.442418	0.521109
	ga1	GA	0.15929203539823												30	0.463715	0.451737	0.526932
	ga1	GA	NA												31	0.429475	0.435308	0.570062
	ga1	GA	0.146341463414634												32	0.463924	0.400707	0.591076
	ga1	GA	0.135338345864662												33	0.461765	0.367856	0.594578
	ga1	GA	0.0948275862068965				statistics								34	0.499926	0.353082	0.618378
	ga1	GA	0.171428571428571												35	0.54009	0.359399	0.63154
	ga1	GA	0.147058823529412				1d Sieve element number		2-way ANOVA with Tukey's post hoc						36	0.526128	0.375648	0.638085
	ga1	GA	0.126436781609195												37	0.518872	0.381669	0.612631
	ga1	GA	0.111111111111111				comparison	diff	lwr	upr	p adj				38	0.533381	0.369104	0.581227
	ga1	GA	0.132352941176471				ga1:EtOH-Col:EtOH	-0.387218	-2.94857692	2.174141	0.9782173				39	0.540626	0.415848	0.534633
	ga1	GA	0.122641509433962				Col:GA-Col:EtOH	2.284211	-0.22750997	4.795931	0.0873651				40	0.536663	0.411204	0.505641
	ga1	GA	0.157303370786517				ga1:GA-Col:EtOH	9.309211	6.84174263	11.776678	0.0000000				41	0.511415	0.374627	0.544689
	ga1	GA	0.172413793103448				Col:GA-ga1:EtOH	2.671429	-0.03093409	5.373791	0.0537937				42	0.474929	0.3621	0.557279
	ga1	GA	0.145631067961165				ga1:GA-ga1:EtOH	9.696429	7.03514656	12.357711	0.0000000				43	0.449946	0.361402	0.517919
	ga1	GA	0.160919540229885				ga1:GA-Col:GA	7.025000	4.41145786	9.638542	0.0000000				44	0.456914	0.374176	0.524282
	ga1	GA	0.170212765957447												45	0.402232	0.351646	0.485029
	ga1	GA	0.133858267716535												46	0.397444	0.332431	0.458006
	ga1	GA	0.153225806451613				1e sieve element to total phloem cell number ratio			2-way ANOVA with Tukey's post hoc					47	0.377255	0.326934	0.470194
	ga1	GA	0.153061224489796												48	0.360609	0.303764	0.463265
	ga1	GA	0.102803738317757				comparison	diff	lwr	upr	p adj				49	0.347488	0.281062	0.466622
	ga1	GA	0.155172413793103				ga1:EtOH-Col:EtOH	-0.034478356	-0.051382252	-0.017574460	0.0000073				50	0.336413	0.267661	0.43773
							Col:GA-Col:EtOH	0.034849097	0.018272794	0.051425401	0.0000039				51	0.325607	0.252181	0.419865
							ga1:GA-Col:EtOH	0.009508058	-0.006776197	0.025792313	0.4188020				52	0.292889	0.225361	0.42952
	statistics						Col:GA-ga1:EtOH	0.069327454	0.051492992	0.087161916	0.0000000				53	0.263425	0.218451	0.433397
							ga1:GA-ga1:EtOH	0.043986414	0.026423067	0.061549761	0.0000001				54	0.24548	0.193442	0.407486
	1b vessel to xylem parenchyma ratio		2-way ANOVA with Tukey's post hoc				ga1:GA-Col:GA	-0.025341040	-0.042589323	-0.008092756	0.0014501				55	0.228693	0.166002	0.405204
															56	0.221636	0.154011	0.372461
	comparison	diff	lwr	upr	p adj										57	0.2089	0.143387	0.357927
	ga1:EtOH-Col:EtOH	-0.005077065	-0.025628559	0.01547443	0.9158176										58	0.186507	0.130497	0.318167
	Col:GA-Col:EtOH	0.007684638	-0.012643782	0.02801306	0.7543117										59	0.162726	0.118427	0.302666
	ga1:GA-Col:EtOH	0.012323030	-0.008228463	0.03287452	0.3993950										60	0.149102	0.0945004	0.2697
	Col:GA-ga1:EtOH	0.012761703	-0.007040480	0.03256389	0.3350237										61	0.137262	0.0860859	0.272935
	ga1:GA-ga1:EtOH	0.017400095	-0.002631023	0.03743121	0.1115090										62	0.126644	0.0768046	0.250885
	ga1:GA-Col:GA	0.004638392	-0.015163791	0.02444058	0.9270907										63	0.119885	0.0675952	0.238963
															64	0.113104	0.0552064	0.227912
															65	0.111349	0.0461995	0.203238
															66	0.10151	0.0411352	0.176477
															67	0.0933559	0.0335065	0.155727
															68	0.0807214	0.0296999	0.157518
															69	0.0743199	0.0261654	0.146151
															70	0.0656435	0.0237349	0.124854
															71	0.0576832	0.0184648	0.102391
															72	0.0464478	0.0163709	0.092861
															73	0.0393731	0.012586	0.0828182
															74	0.0290153	0.0100302	0.0706932
															75	0.0226811	0.00702453	0.0553546
															76	0.0160414	0.00525956	0.0426445
															77	0.0112815	0.00346972	0.0371102
															78	0.00737419	0.00206478	0.031025
															79	0.00435071	0.00158832	0.0238292
															80	0.00305814	0.00130508	0.0200362
															81	0.00201243	0.000902672	0.012244
															82	0.0016498	0.000436796	0.0079265
															83	0.000763082	0.000114095	0.00537143
															84	8.03345e-05	0	0.00115267
															85	0	0	0.000628553
															86	0	0	8.97426e-05
															87	0	0	8.09892e-06
