# Supplementary material for: Gibberellins promote polar auxin transport to regulate stem cell fate decisions in cambium
Source: Nat Plants. 2023 Mar 30;9(4):631–44. doi: 10.1038/s41477-023-01360-w (PMC10119023; doi:10.1038/s41477-023-01360-w)
Supplement: Supplementary file 9 — Source data and statistics for Extended Data Fig. 2. [file 41477_2023_1360_MOESM9_ESM.xlsx]

## Sheet: Sheet1
		Extended Data Fig. 2
		EDF 2c	pRGA:GFP-RGA signal intensities in vascular cambium in mock and PAC treated roots														statistics
			position								position						2c pRGA:GFP-RGA expression in cambium per position with and without PAC treatment
		mock	-2	-1	1	2				PAC	-2	-1	1	2
		1	7.445	3.805	3.26	11.736				1	23.098	11.105	12.576	12.066			positions in graph/ image	-2	-1	1	2
		2	5.897	4.037	5.741	11.262				2	12.155	8.189	14.701	12.81			letters	a	b	c	d
		3	7.57	4.113	4.303	6.858				3	22.62	9.386	11.146	16.027			different letters describe positions analysed with a being 2 cells in the xylem side of the most recent cell division and d 2 cells on the phloem side
		4	17.049	7.72	7.306	9.433				4	15.145	23.916	10.135	11.821
		5	3.679	5.318	4.356	13.724				5	12.309	11.625	10.886	23.327			comparison	diff	lwr	upr	p adj
		6	4.617	4.562	7.695	8.5				6	10.447	15.18	18.077	15.584			PAC:a-mock:a	7.91795000	4.8010996	11.0348004	0.0000000
		7	11.474	4.3	6.372	11.795				7	12.177	19.462	17.395	31.777			mock:b-mock:a	-1.34344189	-4.2269174	1.5400336	0.8488596
		8	10.262	4.034	11.025	15.433				8	12.859	11	12.607	20.583			PAC:b-mock:a	5.55809607	2.7611792	8.3550129	0.0000001
		9	9.584	4.417	6.823	13.383				9	11.438	14.216	11.793	13.032			mock:c-mock:a	-1.31147857	-4.2237177	1.6007605	0.8703284
		10	7.124	7.643	9.534	10.933				10	14.975	12.323	14.691	23.188			PAC:c-mock:a	5.63581842	2.7656862	8.5059506	0.0000001
		11	7.258	4.062	8.476	8.412				11	11.312	8.897	27.505	19.547			mock:d-mock:a	1.66631066	-1.3230304	4.6556518	0.6896980
		12	16.156	10.41	11.207	20.58				12	24.358	16.77	7.991	35.603			PAC:d-mock:a	10.88362143	7.9713823	13.7958605	0.0000000
		13	8.84	8.288	8.167	15.87				13	32.285	19.287	14.12	17.939			mock:b-PAC:a	-9.26139189	-11.9511900	-6.5715938	0.0000000
		14	4.485	7.419	9.175	13.189				14	12.537	13.875	11.146	22.318			PAC:b-PAC:a	-2.35985393	-4.9566455	0.2369376	0.1060805
		15	8.403	8.774	11.824	11.172				15	28.909	12.224	29.32	6.745			mock:c-PAC:a	-9.22942857	-11.9500386	-6.5088185	0.0000000
		16	7.227	2.9	11.329	17.93				16	27.392	32.066	10.104	26.271			PAC:c-PAC:a	-2.28213158	-4.9576206	0.3933574	0.1596993
		17	7.579	11.3	7.85	12.985				17	21.257	13.044	14.284	15.63			mock:d-PAC:a	-6.25163934	-9.0546275	-3.4486511	0.0000000
		18	15.911	15.151	13.672	14.571				18	31.771	12.065	11.878	21.316			PAC:d-PAC:a	2.96567143	0.2450614	5.6862815	0.0216325
		19	6.014	10.569	8.938	9.485				19	10.704	15.152	10.227	6.341			PAC:b-mock:b	6.90153796	4.5900447	9.2130313	0.0000000
		20	6.367	8.333	8.138	8.897				20	12.683	17.172	20.987	14.361			mock:c-mock:b	0.03196332	-2.4178109	2.4817376	1.0000000
		21	16.018	7.09	8.169	12.426				21	15.938	10.537	23.716	17.644			PAC:c-mock:b	6.97926031	4.5796945	9.3788262	0.0000000
		22	11.148	15.531	12.894	14.375				22	30.882	13.748	18.762	24.708			mock:d-mock:b	3.00975255	0.4688044	5.5507007	0.0081733
		23	10.224	13.392	4.554	7.055				23	20	8.118	13.971	36.694			PAC:d-mock:b	12.22706332	9.7772891	14.6768376	0.0000000
		24	17.951	5.406	5.513	14.565				24	22.529	18.165	12.851	19.213			mock:c-PAC:b	-6.86957464	-9.2168511	-4.5222982	0.0000000
		25	3.881	5.07	8.2	9.802				25	22.822	8.741	24.576	14.759			PAC:c-PAC:b	0.07772235	-2.2171042	2.3725489	1.0000000
		26	12.511	8.089	7.1	15.316				26	27.3	11.073	22.682	19.521			mock:d-PAC:b	-3.89178541	-6.3340652	-1.4495057	0.0000446
		27	4.382	8.965	7.636	8.143				27	16.355	14.217	10.425	12.027			PAC:d-PAC:b	5.32552536	2.9782489	7.6728018	0.0000000
		28	9.893	10	4.554	8				28	13.074	11.818	16.468	28.26			PAC:c-mock:c	6.94729699	4.5132424	9.3813516	0.0000000
		29	5.759	9.17	7.929	7.844				29	12.505	8.711	12.455	19.077			mock:d-mock:c	2.97778923	0.4042463	5.5513321	0.0109485
		30	5.086	11.915	7.192	8.368				30	14.342	25.2	11.69	31.009			PAC:d-mock:c	12.19510000	9.7115342	14.6786658	0.0000000
		31	9.607	4.712	8.63	9.964				31	14.779	13.804	9.19	25.312			mock:d-PAC:c	-3.96950777	-6.4953038	-1.4437118	0.0000612
		32	7.521	3.931	10.176	10.706				32	14.383	30.968	20.086	23.75			PAC:d-PAC:c	5.24780301	2.8137484	7.6818576	0.0000000
		33	7	11.436	5.467	8.362				33	8.556	16.391	26.276	27.614			PAC:d-mock:d	9.21731077	6.6437679	11.7908537	0.0000000
		34	8.605	9.204	7.083	6.847				34	13.923	22.769	6.51	29.234
		35	9.393	7.852	3.746	9.386				35	9.981	11.5	10	32.04
		36	7.685	6.25	4.339	8.556				36	12.963	27.434	21.652	13.584
		37	6.217	10.936	7.623	15.71				37	24.71	13.625	15.239	22.294
		38	9	9.11	6.861	7.046				38	18.209	22.845	10.196	22.537
		39	10.952	7.632	7.737	10.066				39	23.041	15.644	18.068	17.293
		40	16.108	11.394	8.268	7.08				40	11.21	14.197	3.893	27.026
		41		5.611	8.971	4.375				41	14.159	11.841	6.277	11.541
		42		8.655	9.18	6.103				42	18.047	8.565	13	14.51
		43		5.56	7.817	7.677				43	8.014	6.051	17.766	25.563
		44		5.61	5.141	10.381				44	10.816	6	8.966	12.035
		45		7.633	5.1	6.934				45	14.223	8.879	7.575	16.748
		46		4.021	7.735	10.5				46	14.718	16.917	4.361	10.857
		47		4.884	5.679	4.986				47	16.625	8.682	11.595	18.868
		48		6.556	6.23	5.583				48	18.728	8.485	14.203	25.227
		49		7.033	10.549	11.395				49	15.22	17.394	8.651	21.17
		50		8.889	8.213	16.907				50	9.767	28.22	14.938	14.05
		51		7.786	12.6	7.107				51		15.365	14.408	13.577
		52		5.23	9.8	11.696				52		25.485	18.867	13.194
		53		11.711	6.095	11.074				53		9.446	25.475	11.252
		54		9.132	9.613	13.526				54		12.272	18.187	22.457
		55		7.646	4.067	9.558				55		15.376	8.531	24.383
		56		5.4	8.174	9.926				56		11.412	16.817	14.159
		57		13.056	8.062	11.762				57		14.667	14.875	21.624
		58		10.884	7.446	14.195				58		13.357	15.419	23.481
		59		12.549	11.378	16.082				59		12.57	12.264	25.968
		60		7.11	5.125	8.783				60		10.068	29.922	28
		61		8.941	4.958	9.2				61		15.337	13.731	18.75
		62		8.893	10.118					62		8.596	18	17.771
		63		5.48	7.533					63		13.57	15	28.705
		64		8.12	9.889					64		14.676	11.595	20.765
		65		11.317	9.5					65		11.487	11.211	24.592
		66		5.875	7.912					66		12.143	18.24	20.735
		67		7.811	8.679					67		13.065	7.19	14.676
		68		7.262	4.202					68		14.56	18.889	20.619
		69		5.875	4.875					69		14.819	12.676	13
		70		7.678	7.987					70		15.167	10.71	16.988
		71		8.315						71		14.519	14.064
		72		3.557						72		14.769	14.378
		73		7.018						73		18.283	17.842
		74		4.729						74		17.041	18.654
		75								75		15.433	15.644
		76								76		12.414	15.702
		77								77		18.038
		78								78		5.837
		79								79		18.86
		80								80		23.678
		81								81		11.42
		82								82		14.835
		83								83		17.204
		84								84		10.951
		85								85		9.525
		86								86		19.661
		87								87		11.758
		88								88		14.793
		89								89		19.908
		90								90
		91								91
		92								92
		93								93
		94								94
		average	9.04705	7.70361	7.73557	10.7134				average	16.965	14.6051	14.6829	19.9307
