# Supplementary material for: Gibberellins promote polar auxin transport to regulate stem cell fate decisions in cambium
Source: Nat Plants. 2023 Mar 30;9(4):631–44. doi: 10.1038/s41477-023-01360-w (PMC10119023; doi:10.1038/s41477-023-01360-w)
Supplement: Supplementary file 10 — Source data and statistics for Extended Data Fig. 3. [file 41477_2023_1360_MOESM10_ESM.xlsx]

## Sheet: Sheet1
	Extended Data Fig. 3
	ED 2c
	14+1d DR5v2:erRFP EtOH							14+1d DR5v2:erRFP GA
		position:							position:						statistics
	14+1 EtOH	-2	-1	1	2			14+1 GA	-2	-1	1	2
	1	7	5	0	0			1	5	6	1	0			3e DR5v2:erRFP after 1 day GA-treatment
	2	7	3	2	0			2	8	3	3	0
	3	5	5	2	0			3	7	6	0	0			WT background
	4	7	4	1	0			4	6	4	1	0
	5	5	3	1	0			5	3	3	2	0			X-squared =	1.7151,	df =	3	p-value =	0.6336
	6	8	2	7	0			6	3	6	4	1
	7	5	4	0	0			7	7	8	1	0
	8	9	8	0	0			8	10	9	2	0			ga1 background
	9	5	3	5	0			9	6	6	3	0
	10	8	4	2	0			10	7	2	0	0			X-squared =	2.4617,	df =	2	p-value =	0.292
	11	4	3	0	0			11	8	6	2	0
	12	4	5	1	0			12	5	3	3	0
	SUM	74	49	21	0			SUM	75	62	22	1
	%	51	34	15	0			%	47	39	14	1
	14+1d DR5v2:erRFP x ga1 EtOH							14+1d DR5v2:erRFP x ga1 GA
		position:							position:
	EtOH	-2	-1	1	2			GA	-2	-1	1	2
	1	7	1	0	0			1	4	1	0	0
	2	7	1	0	0			2	6	0	0	0
	3	7	3	1	0			3	6	6	1	0
	5	8	1	0	0			4	7	2	2	0
	6	7	3	0	0			6	9	2	0	0
	7	3	2	2	0			7	6	1	1	0
	8	8	3	0	0			8	2	4	2	0
	9	5	3	1	0			9	3	2	1	0
	10	7	6	0	0			10	5	2	1	0
	11	7	4	0	0			SUM	48	20	8	0
	12	9	1	1	0			%	63	26	11	0
	SUM	75	28	5	0
	%	69	26	5	0
