# Supplementary material for: Gibberellins promote polar auxin transport to regulate stem cell fate decisions in cambium
Source: Nat Plants. 2023 Mar 30;9(4):631–44. doi: 10.1038/s41477-023-01360-w (PMC10119023; doi:10.1038/s41477-023-01360-w)
Supplement: Supplementary file 11 — Source data and statistics for Extended Data Fig. 6. [file 41477_2023_1360_MOESM11_ESM.xlsx]

## Sheet: Sheet1
	Extended Data Fig. 6
	ED 6b	Polar auxin transport assay in root tips
									statistics:
	sample	treatment	0d	1d	2d				root tip 0d						root tip 1d						root tip 2d
	Col-0	EtOH	473	437	332
	Col-0	EtOH	490	402	341				comparison	diff	lwr	upr	p adj		comparison	diff	lwr	upr	p adj		comparison	diff	lwr	upr	p adj
	Col-0	EtOH	502	429	323				Col0:EtOH-arf7arf19:EtOH	-8.333333	-54.855458	38.1887914	0.9996306		Col0:EtOH-arf7arf19:EtOH	-39.333333	-76.24324	-2.423430	0.0309823		Col0:EtOH-arf7arf19:EtOH	12.333333	-15.288316	39.95498	0.8421762
	Col-0	GA	485	458	407				pin17:EtOH-arf7arf19:EtOH	-257.333333	-303.855458	-210.8112086	0.0000000		pin17:EtOH-arf7arf19:EtOH	-328.666667	-365.57657	-291.756763	0.0000000		pin17:EtOH-arf7arf19:EtOH	-229.666667	-257.288316	-202.04502	0.0000000
	Col-0	GA	479	427	416				pin3pin4pin7:EtOH-arf7arf19:EtOH	-81.333333	-127.855458	-34.8112086	0.0001664		pin3pin4pin7:EtOH-arf7arf19:EtOH	-144.000000	-180.90990	-107.090097	0.0000000		pin3pin4pin7:EtOH-arf7arf19:EtOH	-38.666667	-66.288316	-11.04502	0.0023992
	Col-0	GA	518	443	418				rga24gai16:EtOH-arf7arf19:EtOH	-51.000000	-97.522125	-4.4778752	0.0246822		rga24gai16:EtOH-arf7arf19:EtOH	-72.000000	-108.90990	-35.090097	0.0000375		rga24gai16:EtOH-arf7arf19:EtOH	4.333333	-23.288316	31.95498	0.9998744
	arf7arf19	EtOH	480	448	309				arf7arf19:GA-arf7arf19:EtOH	6.333333	-40.188791	52.8554581	0.9999615		arf7arf19:GA-arf7arf19:EtOH	-17.666667	-54.57657	19.243237	0.7860471		arf7arf19:GA-arf7arf19:EtOH	-3.666667	-31.288316	23.95498	0.9999689
	arf7arf19	EtOH	511	452	317				Col0:GA-arf7arf19:EtOH	-2.666667	-49.188791	43.8554581	1.0000000		Col0:GA-arf7arf19:EtOH	-19.333333	-56.24324	17.576570	0.6962109		Col0:GA-arf7arf19:EtOH	94.000000	66.378350	121.62165	0.0000000
	arf7arf19	EtOH	499	486	333				pin17:GA-arf7arf19:EtOH	-276.666667	-323.188791	-230.1445419	0.0000000		pin17:GA-arf7arf19:EtOH	-320.666667	-357.57657	-283.756763	0.0000000		pin17:GA-arf7arf19:EtOH	-213.000000	-240.621650	-185.37835	0.0000000
	arf7arf19	GA	489	455	320				pin3pin4pin7:GA-arf7arf19:EtOH	-67.666667	-114.188791	-21.1445419	0.0015706		pin3pin4pin7:GA-arf7arf19:EtOH	-122.000000	-158.90990	-85.090097	0.0000000		pin3pin4pin7:GA-arf7arf19:EtOH	14.000000	-13.621650	41.62165	0.7311135
	arf7arf19	GA	518	443	322				rga24gai16:GA-arf7arf19:EtOH	-40.333333	-86.855458	6.1887914	0.1248974		rga24gai16:GA-arf7arf19:EtOH	-71.000000	-107.90990	-34.090097	0.0000456		rga24gai16:GA-arf7arf19:EtOH	-2.000000	-29.621650	25.62165	0.9999998
	arf7arf19	GA	502	435	306				pin17:EtOH-Col0:EtOH	-249.000000	-295.522125	-202.4778752	0.0000000		pin17:EtOH-Col0:EtOH	-289.333333	-326.24324	-252.423430	0.0000000		pin17:EtOH-Col0:EtOH	-242.000000	-269.621650	-214.37835	0.0000000
	pin17	EtOH	218	123	87				pin3pin4pin7:EtOH-Col0:EtOH	-73.000000	-119.522125	-26.4778752	0.0006484		pin3pin4pin7:EtOH-Col0:EtOH	-104.666667	-141.57657	-67.756763	0.0000001		pin3pin4pin7:EtOH-Col0:EtOH	-51.000000	-78.621650	-23.37835	0.0000803
	pin17	EtOH	253	139	81				rga24gai16:EtOH-Col0:EtOH	-42.666667	-89.188791	3.8554581	0.0893556		rga24gai16:EtOH-Col0:EtOH	-32.666667	-69.57657	4.243237	0.1108870		rga24gai16:EtOH-Col0:EtOH	-8.000000	-35.621650	19.62165	0.9867636
	pin17	EtOH	247	138	102				arf7arf19:GA-Col0:EtOH	14.666667	-31.855458	61.1887914	0.9769446		arf7arf19:GA-Col0:EtOH	21.666667	-15.24324	58.576570	0.5602048		arf7arf19:GA-Col0:EtOH	-16.000000	-43.621650	11.62165	0.5770163
	pin17	GA	220	139	98				Col0:GA-Col0:EtOH	5.666667	-40.855458	52.1887914	0.9999850		Col0:GA-Col0:EtOH	20.000000	-16.90990	56.909903	0.6579390		Col0:GA-Col0:EtOH	81.666667	54.045017	109.28832	0.0000001
	pin17	GA	211	141	107				pin17:GA-Col0:EtOH	-268.333333	-314.855458	-221.8112086	0.0000000		pin17:GA-Col0:EtOH	-281.333333	-318.24324	-244.423430	0.0000000		pin17:GA-Col0:EtOH	-225.333333	-252.954983	-197.71168	0.0000000
	pin17	GA	229	144	115				pin3pin4pin7:GA-Col0:EtOH	-59.333333	-105.855458	-12.8112086	0.0062985		pin3pin4pin7:GA-Col0:EtOH	-82.666667	-119.57657	-45.756763	0.0000050		pin3pin4pin7:GA-Col0:EtOH	1.666667	-25.954983	29.28832	1.0000000
	pin3pin4pin7	EtOH	423	321	292				rga24gai16:GA-Col0:EtOH	-32.000000	-78.522125	14.5221248	0.3566594		rga24gai16:GA-Col0:EtOH	-31.666667	-68.57657	5.243237	0.1324481		rga24gai16:GA-Col0:EtOH	-14.333333	-41.954983	13.28832	0.7063800
	pin3pin4pin7	EtOH	409	324	277				pin3pin4pin7:EtOH-pin17:EtOH	176.000000	129.477875	222.5221248	0.0000000		pin3pin4pin7:EtOH-pin17:EtOH	184.666667	147.75676	221.576570	0.0000000		pin3pin4pin7:EtOH-pin17:EtOH	191.000000	163.378350	218.62165	0.0000000
	pin3pin4pin7	EtOH	414	309	274				rga24gai16:EtOH-pin17:EtOH	206.333333	159.811209	252.8554581	0.0000000		rga24gai16:EtOH-pin17:EtOH	256.666667	219.75676	293.576570	0.0000000		rga24gai16:EtOH-pin17:EtOH	234.000000	206.378350	261.62165	0.0000000
	pin3pin4pin7	GA	438	334	328				arf7arf19:GA-pin17:EtOH	263.666667	217.144542	310.1887914	0.0000000		arf7arf19:GA-pin17:EtOH	311.000000	274.09010	347.909903	0.0000000		arf7arf19:GA-pin17:EtOH	226.000000	198.378350	253.62165	0.0000000
	pin3pin4pin7	GA	420	347	341				Col0:GA-pin17:EtOH	254.666667	208.144542	301.1887914	0.0000000		Col0:GA-pin17:EtOH	309.333333	272.42343	346.243237	0.0000000		Col0:GA-pin17:EtOH	323.666667	296.045017	351.28832	0.0000000
	pin3pin4pin7	GA	429	339	332				pin17:GA-pin17:EtOH	-19.333333	-65.855458	27.1887914	0.8881484		pin17:GA-pin17:EtOH	8.000000	-28.90990	44.909903	0.9983563		pin17:GA-pin17:EtOH	16.666667	-10.954983	44.28832	0.5249684
	rga24gai16	EtOH	421	399	320				pin3pin4pin7:GA-pin17:EtOH	189.666667	143.144542	236.1887914	0.0000000		pin3pin4pin7:GA-pin17:EtOH	206.666667	169.75676	243.576570	0.0000000		pin3pin4pin7:GA-pin17:EtOH	243.666667	216.045017	271.28832	0.0000000
	rga24gai16	EtOH	456	383	317				rga24gai16:GA-pin17:EtOH	217.000000	170.477875	263.5221248	0.0000000		rga24gai16:GA-pin17:EtOH	257.666667	220.75676	294.576570	0.0000000		rga24gai16:GA-pin17:EtOH	227.666667	200.045017	255.28832	0.0000000
	rga24gai16	EtOH	460	388	335				rga24gai16:EtOH-pin3pin4pin7:EtOH	30.333333	-16.188791	76.8554581	0.4244689		rga24gai16:EtOH-pin3pin4pin7:EtOH	72.000000	35.09010	108.909903	0.0000375		rga24gai16:EtOH-pin3pin4pin7:EtOH	43.000000	15.378350	70.62165	0.0007132
	rga24gai16	GA	433	391	304				arf7arf19:GA-pin3pin4pin7:EtOH	87.666667	41.144542	134.1887914	0.0000607		arf7arf19:GA-pin3pin4pin7:EtOH	126.333333	89.42343	163.243237	0.0000000		arf7arf19:GA-pin3pin4pin7:EtOH	35.000000	7.378350	62.62165	0.0067134
	rga24gai16	GA	475	407	321				Col0:GA-pin3pin4pin7:EtOH	78.666667	32.144542	125.1887914	0.0002562		Col0:GA-pin3pin4pin7:EtOH	124.666667	87.75676	161.576570	0.0000000		Col0:GA-pin3pin4pin7:EtOH	132.666667	105.045017	160.28832	0.0000000
	rga24gai16	GA	461	375	328				pin17:GA-pin3pin4pin7:EtOH	-195.333333	-241.855458	-148.8112086	0.0000000		pin17:GA-pin3pin4pin7:EtOH	-176.666667	-213.57657	-139.756763	0.0000000		pin17:GA-pin3pin4pin7:EtOH	-174.333333	-201.954983	-146.71168	0.0000000
									pin3pin4pin7:GA-pin3pin4pin7:EtOH	13.666667	-32.855458	60.1887914	0.9854467		pin3pin4pin7:GA-pin3pin4pin7:EtOH	22.000000	-14.90990	58.909903	0.5407205		pin3pin4pin7:GA-pin3pin4pin7:EtOH	52.666667	25.045017	80.28832	0.0000516
									rga24gai16:GA-pin3pin4pin7:EtOH	41.000000	-5.522125	87.5221248	0.1136677		rga24gai16:GA-pin3pin4pin7:EtOH	73.000000	36.09010	109.909903	0.0000309		rga24gai16:GA-pin3pin4pin7:EtOH	36.666667	9.045017	64.28832	0.0042081
									arf7arf19:GA-rga24gai16:EtOH	57.333333	10.811209	103.8554581	0.0087747		arf7arf19:GA-rga24gai16:EtOH	54.333333	17.42343	91.243237	0.0013710		arf7arf19:GA-rga24gai16:EtOH	-8.000000	-35.621650	19.62165	0.9867636
									Col0:GA-rga24gai16:EtOH	48.333333	1.811209	94.8554581	0.0377088		Col0:GA-rga24gai16:EtOH	52.666667	15.75676	89.576570	0.0019453		Col0:GA-rga24gai16:EtOH	89.666667	62.045017	117.28832	0.0000000
									pin17:GA-rga24gai16:EtOH	-225.666667	-272.188791	-179.1445419	0.0000000		pin17:GA-rga24gai16:EtOH	-248.666667	-285.57657	-211.756763	0.0000000		pin17:GA-rga24gai16:EtOH	-217.333333	-244.954983	-189.71168	0.0000000
									pin3pin4pin7:GA-rga24gai16:EtOH	-16.666667	-63.188791	29.8554581	0.9498216		pin3pin4pin7:GA-rga24gai16:EtOH	-50.000000	-86.90990	-13.090097	0.0034079		pin3pin4pin7:GA-rga24gai16:EtOH	9.666667	-17.954983	37.28832	0.9562313
									rga24gai16:GA-rga24gai16:EtOH	10.666667	-35.855458	57.1887914	0.9974877		rga24gai16:GA-rga24gai16:EtOH	1.000000	-35.90990	37.909903	1.0000000		rga24gai16:GA-rga24gai16:EtOH	-6.333333	-33.954983	21.28832	0.9974871
									Col0:GA-arf7arf19:GA	-9.000000	-55.522125	37.5221248	0.9993189		Col0:GA-arf7arf19:GA	-1.666667	-38.57657	35.243237	1.0000000		Col0:GA-arf7arf19:GA	97.666667	70.045017	125.28832	0.0000000
									pin17:GA-arf7arf19:GA	-283.000000	-329.522125	-236.4778752	0.0000000		pin17:GA-arf7arf19:GA	-303.000000	-339.90990	-266.090097	0.0000000		pin17:GA-arf7arf19:GA	-209.333333	-236.954983	-181.71168	0.0000000
									pin3pin4pin7:GA-arf7arf19:GA	-74.000000	-120.522125	-27.4778752	0.0005499		pin3pin4pin7:GA-arf7arf19:GA	-104.333333	-141.24324	-67.423430	0.0000001		pin3pin4pin7:GA-arf7arf19:GA	17.666667	-9.954983	45.28832	0.4493612
									rga24gai16:GA-arf7arf19:GA	-46.666667	-93.188791	-0.1445419	0.0488963		rga24gai16:GA-arf7arf19:GA	-53.333333	-90.24324	-16.423430	0.0016911		rga24gai16:GA-arf7arf19:GA	1.666667	-25.954983	29.28832	1.0000000
									pin17:GA-Col0:GA	-274.000000	-320.522125	-227.4778752	0.0000000		pin17:GA-Col0:GA	-301.333333	-338.24324	-264.423430	0.0000000		pin17:GA-Col0:GA	-307.000000	-334.621650	-279.37835	0.0000000
									pin3pin4pin7:GA-Col0:GA	-65.000000	-111.522125	-18.4778752	0.0024497		pin3pin4pin7:GA-Col0:GA	-102.666667	-139.57657	-65.756763	0.0000002		pin3pin4pin7:GA-Col0:GA	-80.000000	-107.621650	-52.37835	0.0000001
									rga24gai16:GA-Col0:GA	-37.666667	-84.188791	8.8554581	0.1796635		rga24gai16:GA-Col0:GA	-51.666667	-88.57657	-14.756763	0.0024004		rga24gai16:GA-Col0:GA	-96.000000	-123.621650	-68.37835	0.0000000
									pin3pin4pin7:GA-pin17:GA	209.000000	162.477875	255.5221248	0.0000000		pin3pin4pin7:GA-pin17:GA	198.666667	161.75676	235.576570	0.0000000		pin3pin4pin7:GA-pin17:GA	227.000000	199.378350	254.62165	0.0000000
									rga24gai16:GA-pin17:GA	236.333333	189.811209	282.8554581	0.0000000		rga24gai16:GA-pin17:GA	249.666667	212.75676	286.576570	0.0000000		rga24gai16:GA-pin17:GA	211.000000	183.378350	238.62165	0.0000000
									rga24gai16:GA-pin3pin4pin7:GA	27.333333	-19.188791	73.8554581	0.5590821		rga24gai16:GA-pin3pin4pin7:GA	51.000000	14.09010	87.909903	0.0027616		rga24gai16:GA-pin3pin4pin7:GA	-16.000000	-43.621650	11.62165	0.5770163
