# Supplementary material for: Gibberellins promote polar auxin transport to regulate stem cell fate decisions in cambium
Source: Nat Plants. 2023 Mar 30;9(4):631–44. doi: 10.1038/s41477-023-01360-w (PMC10119023; doi:10.1038/s41477-023-01360-w)
Supplement: Supplementary file 12 — Source data and statistics for Extended Data Fig. 7. [file 41477_2023_1360_MOESM12_ESM.xlsx]

## Sheet: Sheet1
	Extended Data Fig. 7
	ED 7a									ED 7b						ED 7c
	AbCB19 and ABCB21 expression in eFP browser									q-RT PCR						PAT assay in abcb mutants								statistics
	Mock	ABCB19	ABCB21		GA	ABCB19	ABCB21			treatment	ABCB21					sample	treatment	position	0d	1d	2d
	0.5 h	199.83	53.14		0.5 h	218.53	45.5			control	1					Col0	EtOH	upper	703	715	658			upper part 0d						upper part 1d						upper part 2d
		14.24	1.79			37.38	8.84			control	1					Col0	EtOH	upper	665	722	664
	1 h	222.59	49.41		1 h	237.02	65.75			control	1					Col0	EtOH	upper	715	702	647			comparison	diff	lwr	upr	p adj		comparison	diff	lwr	upr	p adj		comparison	diff	lwr	upr	p adj
		20.42	12.54			31.11	1.52			1 µM GA	1.42108					Col0	GA	upper	716.8	737	813			abcb21:EtOH-abcb19:EtOH	160.666667	106.71875	214.61459	0.0000042		abcb21:EtOH-abcb19:EtOH	195.000000	160.105043	229.89496	0.0000000		abcb21:EtOH-abcb19:EtOH	275.00000	233.032154	316.967846	0.0000000
	3 h	212.7	43.11		3 h	233.72	73.93			1 µM GA	1.51078					Col0	GA	upper	680.4	771	794			Col0:EtOH-abcb19:EtOH	249.000000	195.05208	302.94792	0.0000000		Col0:EtOH-abcb19:EtOH	335.333333	300.438377	370.22829	0.0000000		Col0:EtOH-abcb19:EtOH	320.00000	278.032154	361.967846	0.0000000
		22.51	6.66			5.47	0.61			1 µM GA	1.60613					Col0	GA	upper	679	770	771			abcb19:GA-abcb19:EtOH	-1.666667	-55.61459	52.28125	0.9999978		abcb19:GA-abcb19:EtOH	2.333333	-32.561623	37.22829	0.9998980		abcb19:GA-abcb19:EtOH	46.33333	4.365487	88.301179	0.0277572
										10 µM GA	1.56219					abcb19	EtOH	upper	427	370	356			abcb21:GA-abcb19:EtOH	172.000000	118.05208	225.94792	0.0000020		abcb21:GA-abcb19:EtOH	222.000000	187.105043	256.89496	0.0000000		abcb21:GA-abcb19:EtOH	272.00000	230.032154	313.967846	0.0000000
										10 µM GA	1.66639					abcb19	EtOH	upper	458	375	323			Col0:GA-abcb19:EtOH	246.733333	192.78541	300.68125	0.0000000		Col0:GA-abcb19:EtOH	381.666667	346.771710	416.56162	0.0000000		Col0:GA-abcb19:EtOH	456.33333	414.365487	498.301179	0.0000000
										10 µM GA	1.77754					abcb19	EtOH	upper	451	388	330			Col0:EtOH-abcb21:EtOH	88.333333	34.38541	142.28125	0.0014639		Col0:EtOH-abcb21:EtOH	140.333333	105.438377	175.22829	0.0000002		Col0:EtOH-abcb21:EtOH	45.00000	3.032154	86.967846	0.0332402
																abcb19	GA	upper	461	380	377			abcb19:GA-abcb21:EtOH	-162.333333	-216.28125	-108.38541	0.0000038		abcb19:GA-abcb21:EtOH	-192.666667	-227.561623	-157.77171	0.0000000		abcb19:GA-abcb21:EtOH	-228.66667	-270.634513	-186.698821	0.0000000
																abcb19	GA	upper	426	367	386			abcb21:GA-abcb21:EtOH	11.333333	-42.61459	65.28125	0.9776322		abcb21:GA-abcb21:EtOH	27.000000	-7.894957	61.89496	0.1708995		abcb21:GA-abcb21:EtOH	-3.00000	-44.967846	38.967846	0.9998583
									statistics:							abcb19	GA	upper	444	393	385			Col0:GA-abcb21:EtOH	86.066667	32.11875	140.01459	0.0018260		Col0:GA-abcb21:EtOH	186.666667	151.771710	221.56162	0.0000000		Col0:GA-abcb21:EtOH	181.33333	139.365487	223.301179	0.0000001
																abcb21	EtOH	upper	586	585	600			abcb19:GA-Col0:EtOH	-250.666667	-304.61459	-196.71875	0.0000000		abcb19:GA-Col0:EtOH	-333.000000	-367.894957	-298.10504	0.0000000		abcb19:GA-Col0:EtOH	-273.66667	-315.634513	-231.698821	0.0000000
									ABCB21 expression with 24h GA treatment			1-way ANOVA with Tukey's post hoc				abcb21	EtOH	upper	608	563	602			abcb21:GA-Col0:EtOH	-77.000000	-130.94792	-23.05208	0.0045190		abcb21:GA-Col0:EtOH	-113.333333	-148.228290	-78.43838	0.0000016		abcb21:GA-Col0:EtOH	-48.00000	-89.967846	-6.032154	0.0221533
																abcb21	EtOH	upper	624	570	632			Col0:GA-Col0:EtOH	-2.266667	-56.21459	51.68125	0.9999898		Col0:GA-Col0:EtOH	46.333333	11.438377	81.22829	0.0078414		Col0:GA-Col0:EtOH	136.33333	94.365487	178.301179	0.0000016
									comparison	diff	lwr	upr	p adj			abcb21	GA	upper	612	590	626			abcb21:GA-abcb19:GA	173.666667	119.71875	227.61459	0.0000018		abcb21:GA-abcb19:GA	219.666667	184.771710	254.56162	0.0000000		abcb21:GA-abcb19:GA	225.66667	183.698821	267.634513	0.0000000
									1GA-mock	0.5126633	0.30728766	0.7180390	0.0006336			abcb21	GA	upper	635	598	597			Col0:GA-abcb19:GA	248.400000	194.45208	302.34792	0.0000000		Col0:GA-abcb19:GA	379.333333	344.438377	414.22829	0.0000000		Col0:GA-abcb19:GA	410.00000	368.032154	451.967846	0.0000000
									10GA-mock	0.6687067	0.46333099	0.8740823	0.0001435			abcb21	GA	upper	605	611	602			Col0:GA-abcb21:GA	74.733333	20.78541	128.68125	0.0056964		Col0:GA-abcb21:GA	159.666667	124.771710	194.56162	0.0000000		Col0:GA-abcb21:GA	184.33333	142.365487	226.301179	0.0000001
									10GA-1GA	0.1560433	-0.04933234	0.3614190	0.1266015			Col0	EtOH	root tip	473	437	332
																Col0	EtOH	root tip	490	402	341
																Col0	EtOH	root tip	502	429	323			root tip 0d						root tip 1d						root tip 2d
																Col0	GA	root tip	485	458	407
																Col0	GA	root tip	479	427	416			comparison	diff	lwr	upr	p adj		comparison	diff	lwr	upr	p adj			diff	lwr	upr	p adj
																Col0	GA	root tip	518	443	418			abcb21:EtOH-abcb19:EtOH	140.333333	102.06892	178.59775	0.0000004		abcb21:EtOH-abcb19:EtOH	119.33333	84.36063	154.30604	0.0000010		abcb21:EtOH-abcb19:EtOH	97.00000	75.707201	118.29280	0.0000000
																abcb19	EtOH	root tip	189	104	85			Col0:EtOH-abcb19:EtOH	291.333333	253.06892	329.59775	0.0000000		Col0:EtOH-abcb19:EtOH	304.00000	269.02729	338.97271	0.0000000		Col0:EtOH-abcb19:EtOH	248.33333	227.040534	269.62613	0.0000000
																abcb19	EtOH	root tip	195	122	89			abcb19:GA-abcb19:EtOH	-2.000000	-40.26442	36.26442	0.9999698		abcb19:GA-abcb19:EtOH	22.00000	-12.97271	56.97271	0.3423656		abcb19:GA-abcb19:EtOH	39.66667	18.373867	60.95947	0.0004653
																abcb19	EtOH	root tip	207	130	77			abcb21:GA-abcb19:EtOH	148.000000	109.73558	186.26442	0.0000002		abcb21:GA-abcb19:EtOH	136.00000	101.02729	170.97271	0.0000002		abcb21:GA-abcb19:EtOH	112.66667	91.373867	133.95947	0.0000000
																abcb19	GA	root tip	211	149	115			Col0:GA-abcb19:EtOH	297.000000	258.73558	335.26442	0.0000000		Col0:GA-abcb19:EtOH	324.00000	289.02729	358.97271	0.0000000		Col0:GA-abcb19:EtOH	330.00000	308.707201	351.29280	0.0000000
																abcb19	GA	root tip	179	140	126			Col0:EtOH-abcb21:EtOH	151.000000	112.73558	189.26442	0.0000002		Col0:EtOH-abcb21:EtOH	184.66667	149.69396	219.63937	0.0000000		Col0:EtOH-abcb21:EtOH	151.33333	130.040534	172.62613	0.0000000
																abcb19	GA	root tip	195	133	129			abcb19:GA-abcb21:EtOH	-142.333333	-180.59775	-104.06892	0.0000004		abcb19:GA-abcb21:EtOH	-97.33333	-132.30604	-62.36063	0.0000086		abcb19:GA-abcb21:EtOH	-57.33333	-78.626133	-36.04053	0.0000122
																abcb21	EtOH	root tip	322.92	247	172			abcb21:GA-abcb21:EtOH	7.666667	-30.59775	45.93108	0.9817697		abcb21:GA-abcb21:EtOH	16.66667	-18.30604	51.63937	0.6130163		abcb21:GA-abcb21:EtOH	15.66667	-5.626133	36.95947	0.2071033
																abcb21	EtOH	root tip	342.24	242	181			Col0:GA-abcb21:EtOH	156.666667	118.40225	194.93108	0.0000001		Col0:GA-abcb21:EtOH	204.66667	169.69396	239.63937	0.0000000		Col0:GA-abcb21:EtOH	233.00000	211.707201	254.29280	0.0000000
																abcb21	EtOH	root tip	346.84	225	189			abcb19:GA-Col0:EtOH	-293.333333	-331.59775	-255.06892	0.0000000		abcb19:GA-Col0:EtOH	-282.00000	-316.97271	-247.02729	0.0000000		abcb19:GA-Col0:EtOH	-208.66667	-229.959466	-187.37387	0.0000000
																abcb21	GA	root tip	345	249	188			abcb21:GA-Col0:EtOH	-143.333333	-181.59775	-105.06892	0.0000003		abcb21:GA-Col0:EtOH	-168.00000	-202.97271	-133.02729	0.0000000		abcb21:GA-Col0:EtOH	-135.66667	-156.959466	-114.37387	0.0000000
																abcb21	GA	root tip	348.68	258	206			Col0:GA-Col0:EtOH	5.666667	-32.59775	43.93108	0.9953229		Col0:GA-Col0:EtOH	20.00000	-14.97271	54.97271	0.4354192		Col0:GA-Col0:EtOH	81.66667	60.373867	102.95947	0.0000003
																abcb21	GA	root tip	341.32	257	195			abcb21:GA-abcb19:GA	150.000000	111.73558	188.26442	0.0000002		abcb21:GA-abcb19:GA	114.00000	79.02729	148.97271	0.0000016		abcb21:GA-abcb19:GA	73.00000	51.707201	94.29280	0.0000009
																								Col0:GA-abcb19:GA	299.000000	260.73558	337.26442	0.0000000		Col0:GA-abcb19:GA	302.00000	267.02729	336.97271	0.0000000		Col0:GA-abcb19:GA	290.33333	269.040534	311.62613	0.0000000
																								Col0:GA-abcb21:GA	149.000000	110.73558	187.26442	0.0000002		Col0:GA-abcb21:GA	188.00000	153.02729	222.97271	0.0000000		Col0:GA-abcb21:GA	217.33333	196.040534	238.62613	0.0000000
